# Supplementary material for: Multiscale Analysis of Composite Structures with Artificial Neural Network Support for Micromodel Stress Determination
Source: Materials (Basel). 2023 Dec 27;17(1):154. doi: 10.3390/ma17010154 (PMC10780044; doi:10.3390/ma17010154)
Supplement: Supplementary file 1 [file materials-17-00154-s001.zip]

Archive with 1 entries (1 files):
- micromodel.dat
