# Supplementary material for: Multiscale Analysis of Composite Structures with Artificial Neural Network Support for Micromodel Stress Determination
Source: Materials (Basel). 2023 Dec 27;17(1):154. doi: 10.3390/ma17010154 (PMC10780044; doi:10.3390/ma17010154)
Supplement: Supplementary file 1 [file materials-17-00154-s001.zip › micromodel.dat]

PSOLID   1       25      0
CTETRA   287898  1       52327   79292   52388   79225   504717  504718
         357784  504719  504720  504721
CTETRA   287899  1       52388   79292   78666   79225   504718  504722
         504723  504721  504720  504724
CTETRA   287900  1       52307   52388   79292   78666   357782  504718
         504725  504726  504723  504722
CTETRA   287901  1       52307   52327   79292   52388   357781  504717
         504725  357782  357784  504718
CTETRA   287902  1       52307   78666   79292   78684   504726  504722
         504725  504727  504728  504729
CTETRA   287903  1       52307   79292   52380   78684   504725  504730
         455528  504727  504729  504731
CTETRA   287904  1       78657   78666   79292   79225   504732  504722
         504733  504734  504724  504720
CTETRA   287905  1       78657   79292   78666   78671   504733  504722
         504732  504735  504736  504737
CTETRA   287906  1       78645   78657   79292   79225   504738  504733
         504739  504740  504734  504720
CTETRA   287907  1       78645   79292   78657   78671   504739  504733
         504738  504741  504736  504735
CTETRA   287908  1       52380   79292   78671   78684   504730  504736
         504742  504731  504729  504743
CTETRA   287909  1       78666   78671   79292   78684   504737  504736
         504722  504728  504743  504729
CTETRA   287910  1       78645   79292   78671   79195   504739  504736
         504741  504744  504745  504746
CTETRA   287911  1       52380   78671   79292   79195   504742  504736
         504730  504747  504746  504745
CTETRA   287912  1       52380   79292   52405   79195   504730  504748
         171123  504747  504745  504749
CTETRA   287913  1       52405   79292   78645   79195   504748  504739
         504750  504749  504745  504744
CTETRA   287914  1       52393   52405   79292   78645   257808  504748
         504751  504752  504750  504739
CTETRA   287915  1       52327   79292   52393   52405   504717  504751
         257801  257806  504748  257808
CTETRA   287916  1       52307   52327   52380   79292   357781  257805
         455528  504725  504717  504730
CTETRA   287917  1       52327   52393   79292   79225   257801  504751
         504717  504719  504753  504720
CTETRA   287918  1       52393   78645   79292   79225   504752  504739
         504751  504753  504740  504720
CTETRA   287919  1       52327   52380   79292   52405   257805  504730
         504717  257806  171123  504748
CTETRA   287920  1       79117   79126   79291   79290   504754  504755
         504756  504757  504758  504759
CTETRA   287921  1       79117   79291   79126   79256   504756  504755
         504754  504760  504761  504762
CTETRA   287922  1       78596   79291   78991   79079   504763  504764
         504765  504766  504767  504768
CTETRA   287923  1       78872   78991   79291   79260   504769  504764
         504770  504771  504772  504773
CTETRA   287924  1       78872   79291   79206   79260   504770  504774
         504775  504771  504773  504776
CTETRA   287925  1       79123   79291   79126   79290   504777  504755
         504778  504779  504759  504758
CTETRA   287926  1       79123   79126   79291   79256   504778  504755
         504777  504780  504762  504761
CTETRA   287927  1       78595   79117   79291   79290   504781  504756
         504782  504783  504757  504759
CTETRA   287928  1       78872   79291   79043   79124   504770  504784
         504785  504786  504787  504788
CTETRA   287929  1       78872   79084   79291   79124   504789  504790
         504770  504786  504791  504787
CTETRA   287930  1       78596   78991   79291   79148   504765  504764
         504763  504792  504793  504794
CTETRA   287931  1       78596   79291   79080   79148   504763  504795
         504796  504792  504794  504797
CTETRA   287932  1       78595   78596   79291   79080   504798  504763
         504782  504799  504796  504795
CTETRA   287933  1       79080   79291   79117   79146   504795  504756
         504800  504801  504802  504803
CTETRA   287934  1       78595   79080   79291   79117   504799  504795
         504782  504781  504800  504756
CTETRA   287935  1       78872   79291   78991   79148   504770  504764
         504769  504804  504794  504793
CTETRA   287936  1       79117   79146   79291   79256   504803  504802
         504756  504760  504805  504761
CTETRA   287937  1       79043   79291   79123   79124   504784  504777
         504806  504788  504787  504807
CTETRA   287938  1       79084   79123   79291   79124   504808  504777
         504790  504791  504807  504787
CTETRA   287939  1       78872   79291   79084   79206   504770  504790
         504789  504775  504774  504809
CTETRA   287940  1       78595   79084   79291   79206   504810  504790
         504782  504811  504809  504774
CTETRA   287941  1       79080   79291   79146   79148   504795  504802
         504801  504797  504794  504812
CTETRA   287942  1       78872   79043   79291   79148   504785  504784
         504770  504804  504813  504794
CTETRA   287943  1       79123   79291   79146   79256   504777  504802
         504814  504780  504761  504805
CTETRA   287944  1       79043   79146   79291   79148   504815  504802
         504784  504813  504812  504794
CTETRA   287945  1       79043   79123   79291   79146   504806  504777
         504784  504815  504814  504802
CTETRA   287946  1       79021   79086   79290   79119   504816  504817
         504818  504819  504820  504821
CTETRA   287947  1       78794   79021   79290   79084   504822  504818
         504823  504824  504825  504826
CTETRA   287948  1       78794   79290   78874   79191   504823  504827
         504828  504829  504830  504831
CTETRA   287949  1       78794   78874   79290   79086   504828  504827
         504823  504832  504833  504817
CTETRA   287950  1       78794   79290   79021   79086   504823  504818
         504822  504832  504817  504816
CTETRA   287951  1       79086   79290   79119   79224   504817  504821
         504820  504834  504835  504836
CTETRA   287952  1       79119   79290   79123   79224   504821  504779
         504837  504836  504835  504838
CTETRA   287953  1       78874   79086   79125   79290   504833  504839
         504840  504827  504817  504841
CTETRA   287954  1       78874   79290   79115   79191   504827  504842
         504843  504831  504830  504844
CTETRA   287955  1       78874   79115   79290   79125   504843  504842
         504827  504840  504845  504841
CTETRA   287956  1       78794   79084   79290   79191   504824  504826
         504823  504829  504846  504830
CTETRA   287957  1       79123   79290   79126   79224   504779  504758
         504778  504838  504835  504847
CTETRA   287958  1       79086   79126   79290   79224   504848  504758
         504817  504834  504847  504835
CTETRA   287959  1       79086   79125   79290   79126   504839  504841
         504817  504848  504849  504758
CTETRA   287960  1       78595   79115   79290   79191   504850  504842
         504783  504851  504844  504830
CTETRA   287961  1       78595   79290   79115   79125   504783  504842
         504850  504852  504841  504845
CTETRA   287962  1       79117   79290   79125   79126   504757  504841
         504853  504754  504758  504849
CTETRA   287963  1       78595   79117   79290   79125   504781  504757
         504783  504852  504853  504841
CTETRA   287964  1       78595   79290   79084   79191   504783  504826
         504810  504851  504830  504846
CTETRA   287965  1       78869   79289   79175   79278   504854  504855
         504856  504857  504858  504859
CTETRA   287966  1       78867   79175   79289   79278   504860  504855
         504861  504862  504859  504858
CTETRA   287967  1       78869   79289   79082   79175   504854  504863
         504864  504856  504855  504865
CTETRA   287968  1       26341   79289   79082   78869   504866  504863
         504867  504868  504854  504864
CTETRA   287969  1       26341   79289   26365   79082   504866  504869
         126330  504867  504863  504870
CTETRA   287970  1       26365   79289   78640   79082   504869  504871
         504872  504870  504863  504873
CTETRA   287971  1       26231   26265   26288   79289   202213  202212
         202209  504874  504875  504876
CTETRA   287972  1       78640   79082   79289   79175   504873  504863
         504871  504877  504865  504855
CTETRA   287973  1       26288   79289   26341   78869   504876  504866
         126324  504878  504854  504868
CTETRA   287974  1       26320   26365   79289   78640   126333  504869
         504879  504880  504872  504871
CTETRA   287975  1       26320   26365   26341   79289   126333  126330
         126325  504879  504869  504866
CTETRA   287976  1       78640   79289   78999   79175   504871  504881
         504882  504877  504855  504883
CTETRA   287977  1       78999   79289   79114   79175   504881  504884
         504885  504883  504855  504886
CTETRA   287978  1       78867   79114   79289   79175   504887  504884
         504861  504860  504886  504855
CTETRA   287979  1       26265   78999   79289   79114   504888  504881
         504875  504889  504885  504884
CTETRA   287980  1       26288   26341   79289   26320   126324  504866
         504876  126319  126325  504879
CTETRA   287981  1       26265   26289   79289   78999   202226  504890
         504875  504888  504891  504881
CTETRA   287982  1       26289   78640   79289   78999   504892  504871
         504890  504891  504882  504881
CTETRA   287983  1       26265   79289   26320   26288   504875  504879
         202224  202212  504876  126319
CTETRA   287984  1       26289   26320   79289   78640   202223  504879
         504890  504892  504880  504871
CTETRA   287985  1       26265   79289   26289   26320   504875  504890
         202226  202224  504879  202223
CTETRA   287986  1       78759   79288   78886   79246   504893  504894
         504895  504896  504897  504898
CTETRA   287987  1       78886   79288   79089   79246   504894  504899
         504900  504898  504897  504901
CTETRA   287988  1       48591   48754   79288   48705   504902  504903
         504904  504905  504906  504907
CTETRA   287989  1       48705   78819   79288   79165   504908  504909
         504907  504910  504911  504912
CTETRA   287990  1       48705   48754   79288   78819   504906  504903
         504907  504908  504913  504909
CTETRA   287991  1       48734   79288   48754   79283   504914  504903
         504915  504916  504917  504918
CTETRA   287992  1       48591   48734   79288   48754   504919  504914
         504904  504902  504915  504903
CTETRA   287993  1       78759   79063   79288   79246   504920  504921
         504893  504896  504922  504897
CTETRA   287994  1       79063   79089   79288   79246   504923  504899
         504921  504922  504901  504897
CTETRA   287995  1       78759   79288   78891   79165   504893  504924
         504925  504926  504912  504927
CTETRA   287996  1       78819   78891   79288   79165   504928  504924
         504909  504911  504927  504912
CTETRA   287997  1       78819   79288   78891   79063   504909  504924
         504928  504929  504921  504930
CTETRA   287998  1       78759   78891   79288   79063   504925  504924
         504893  504920  504930  504921
CTETRA   287999  1       78759   78886   79288   79165   504895  504894
         504893  504926  504931  504912
CTETRA   288000  1       48734   78774   79288   79283   504932  504933
         504914  504916  504934  504917
CTETRA   288001  1       48591   79288   48734   78774   504904  504914
         504919  504935  504933  504932
CTETRA   288002  1       48754   79288   78819   79283   504903  504909
         504913  504918  504917  504936
CTETRA   288003  1       79063   79288   79250   79283   504921  504937
         504938  504939  504917  504940
CTETRA   288004  1       78774   79250   79288   79283   504941  504937
         504933  504934  504940  504917
CTETRA   288005  1       78767   79288   78886   79165   504942  504894
         504943  504944  504912  504931
CTETRA   288006  1       78767   78886   79288   79089   504943  504894
         504942  504945  504900  504899
CTETRA   288007  1       79063   79288   79089   79250   504921  504899
         504923  504938  504937  504946
CTETRA   288008  1       78774   79089   79288   79250   504947  504899
         504933  504941  504946  504937
CTETRA   288009  1       48591   78767   79288   78774   504948  504942
         504904  504935  504949  504933
CTETRA   288010  1       78767   78774   79089   79288   504949  504947
         504945  504942  504933  504899
CTETRA   288011  1       26214   78758   79287   79034   504950  504951
         504952  504953  504954  504955
CTETRA   288012  1       26213   79287   26214   78758   504956  504952
         421973  504957  504951  504950
CTETRA   288013  1       26213   26272   79287   79187   421971  504958
         504956  504959  504960  504961
CTETRA   288014  1       26213   79287   78758   79187   504956  504951
         504957  504959  504961  504962
CTETRA   288015  1       78758   79287   79165   79187   504951  504963
         504964  504962  504961  504965
CTETRA   288016  1       78891   79165   79287   79187   504927  504963
         504966  504967  504965  504961
CTETRA   288017  1       26213   26273   26214   79287   421969  421974
         421973  504956  504968  504952
CTETRA   288018  1       78758   79287   79034   79165   504951  504955
         504954  504964  504963  504969
CTETRA   288019  1       78891   79034   79287   79165   504970  504955
         504966  504927  504969  504963
CTETRA   288020  1       26272   78891   79287   79187   504971  504966
         504958  504960  504967  504961
CTETRA   288021  1       26213   26272   26273   79287   421971  421970
         421969  504956  504958  504968
CTETRA   288022  1       26273   79287   78891   79034   504968  504966
         504972  504973  504955  504970
CTETRA   288023  1       78998   79286   79164   79192   504974  504975
         504976  504977  504978  504979
CTETRA   288024  1       78793   78998   79286   79164   504980  504974
         504981  504982  504976  504975
CTETRA   288025  1       48750   79286   78998   79192   504983  504974
         504984  504985  504978  504977
CTETRA   288026  1       48707   48750   79286   78998   504986  504983
         504987  504988  504984  504974
CTETRA   288027  1       48707   79286   78793   78998   504987  504981
         504989  504988  504974  504980
CTETRA   288028  1       78873   79164   79286   79192   504990  504975
         504991  504992  504979  504978
CTETRA   288029  1       78793   79286   78873   79164   504981  504991
         504993  504982  504975  504990
CTETRA   288030  1       48647   78793   79286   78873   504994  504981
         504995  504996  504993  504991
CTETRA   288031  1       48647   48781   79286   78793   504997  504998
         504995  504994  504999  504981
CTETRA   288032  1       48573   79286   48750   79192   505000  504983
         505001  505002  504978  504985
CTETRA   288033  1       48573   48707   48750   79286   505003  504986
         505001  505000  504987  504983
CTETRA   288034  1       48707   79286   48781   78793   504987  504998
         505004  504989  504981  504999
CTETRA   288035  1       48573   48647   79286   78873   505005  504995
         505000  505006  504996  504991
CTETRA   288036  1       48573   48647   48781   79286   505005  504997
         505007  505000  504995  504998
CTETRA   288037  1       48573   78873   79286   79192   505006  504991
         505000  505002  504992  504978
CTETRA   288038  1       48573   48781   48707   79286   505007  505004
         505003  505000  504998  504987
CTETRA   288039  1       26315   78840   79285   79074   505008  505009
         505010  505011  505012  505013
CTETRA   288040  1       78840   78900   79285   79074   505014  505015
         505009  505012  505016  505013
CTETRA   288041  1       26336   79285   78840   78900   505017  505009
         505018  505019  505015  505014
CTETRA   288042  1       26283   26336   79285   26315   376800  505017
         505020  376808  489563  505010
CTETRA   288043  1       26283   26315   79285   79273   376808  505010
         505020  505021  505022  505023
CTETRA   288044  1       26315   79074   79285   79273   505011  505013
         505010  505022  505024  505023
CTETRA   288045  1       26314   79285   26336   78900   505025  505017
         376802  505026  505015  505019
CTETRA   288046  1       26259   26283   79285   79273   376803  505020
         505027  505028  505021  505023
CTETRA   288047  1       26259   79285   78747   79273   505027  505029
         505030  505028  505023  505031
CTETRA   288048  1       26283   26314   79285   26336   376799  505025
         505020  376800  376802  505017
CTETRA   288049  1       78747   79285   79074   79273   505029  505013
         505032  505031  505023  505024
CTETRA   288050  1       78747   79285   78900   79074   505029  505015
         505033  505032  505013  505016
CTETRA   288051  1       26314   78747   79285   78900   505034  505029
         505025  505026  505033  505015
CTETRA   288052  1       26259   79285   26314   78747   505027  505025
         376675  505030  505029  505034
CTETRA   288053  1       26259   26314   79285   26283   376675  505025
         505027  376803  376799  505020
CTETRA   288054  1       78768   79284   78778   79058   505035  505036
         505037  505038  505039  505040
CTETRA   288055  1       78778   79284   78780   79058   505036  505041
         505042  505040  505039  505043
CTETRA   288056  1       78780   79284   78880   79058   505041  505044
         505045  505043  505039  505046
CTETRA   288057  1       35502   78778   79284   78780   505047  505036
         505048  505049  505042  505041
CTETRA   288058  1       78880   79284   78885   79058   505044  505050
         505051  505046  505039  505052
CTETRA   288059  1       78768   78885   79284   79058   505053  505050
         505035  505038  505052  505039
CTETRA   288060  1       35502   78780   79284   78880   505049  505041
         505048  505054  505045  505044
CTETRA   288061  1       35510   35518   79284   78768   254334  505055
         505056  505057  505058  505035
CTETRA   288062  1       35471   35518   79284   35510   254330  505055
         505059  254336  254334  505056
CTETRA   288063  1       35502   35510   79284   78778   416554  505056
         505048  505047  505060  505036
CTETRA   288064  1       35510   78768   79284   78778   505057  505035
         505056  505060  505037  505036
CTETRA   288065  1       35343   78880   79284   78885   505061  505044
         505062  505063  505051  505050
CTETRA   288066  1       35343   35435   79284   78880   356162  505064
         505062  505061  505065  505044
CTETRA   288067  1       35343   79284   35401   78885   505062  505066
         356164  505063  505050  505067
CTETRA   288068  1       35343   79284   35435   35401   505062  505064
         356162  356164  505066  356156
CTETRA   288069  1       35471   79284   35518   78885   505059  505055
         254330  505068  505050  505069
CTETRA   288070  1       35518   79284   78768   78885   505055  505035
         505058  505069  505050  505053
CTETRA   288071  1       35471   79284   35502   35510   505059  505048
         501872  254336  505056  416554
CTETRA   288072  1       35435   35502   79284   78880   416557  505048
         505064  505065  505054  505044
CTETRA   288073  1       35401   79284   35471   78885   505066  505059
         356154  505067  505050  505068
CTETRA   288074  1       35401   79284   35435   35471   505066  505064
         356156  356154  505059  356155
CTETRA   288075  1       35435   79284   35502   35471   505064  505048
         416557  356155  505059  501872
CTETRA   288076  1       48623   79283   48754   78819   505070  504918
         505071  505072  504936  504913
CTETRA   288077  1       48623   79283   48734   48754   505070  504916
         505073  505071  504918  504915
CTETRA   288078  1       78818   79283   79063   79250   505074  504939
         505075  505076  504940  504938
CTETRA   288079  1       48623   78818   79283   78819   505077  505074
         505070  505072  505078  504936
CTETRA   288080  1       48688   79283   78770   79087   505079  505080
         505081  505082  505083  505084
CTETRA   288081  1       48572   79283   48623   78818   505085  505070
         505086  505087  505074  505077
CTETRA   288082  1       48572   48623   79283   48734   505086  505070
         505085  505088  505073  504916
CTETRA   288083  1       48572   78770   79283   78818   505089  505080
         505085  505087  505090  505074
CTETRA   288084  1       48631   48734   79283   78774   505091  504916
         505092  505093  504932  504934
CTETRA   288085  1       48631   48688   79283   48734   505094  505079
         505092  505091  505095  504916
CTETRA   288086  1       48572   79283   48688   48734   505085  505079
         505096  505088  504916  505095
CTETRA   288087  1       48575   79282   48651   78843   505097  505098
         505099  505100  505101  505102
CTETRA   288088  1       48575   79282   48602   48651   505097  505103
         505104  505099  505098  505105
CTETRA   288089  1       78798   79282   79060   79269   505106  505107
         505108  505109  505110  505111
CTETRA   288090  1       78804   79060   79282   79269   505112  505107
         505113  505114  505111  505110
CTETRA   288091  1       78804   78807   79282   79060   505115  505116
         505113  505112  505117  505107
CTETRA   288092  1       48651   79282   78807   78843   505098  505116
         505118  505102  505101  505119
CTETRA   288093  1       48720   79282   78804   78807   505120  505113
         505121  505122  505116  505115
CTETRA   288094  1       48638   48720   79282   78804   505123  505120
         505124  505125  505121  505113
CTETRA   288095  1       48595   79282   48720   78807   505126  505120
         505127  505128  505116  505122
CTETRA   288096  1       48595   48752   48720   79282   505129  505130
         505127  505126  505131  505120
CTETRA   288097  1       48762   79282   78798   79269   505132  505106
         505133  505134  505110  505109
CTETRA   288098  1       48638   78804   79282   79269   505125  505113
         505124  505135  505114  505110
CTETRA   288099  1       48602   48762   79282   78798   505136  505132
         505103  505137  505133  505106
CTETRA   288100  1       48602   79282   48752   48651   505103  505131
         505138  505105  505098  505139
CTETRA   288101  1       48638   79282   48720   48752   505124  505120
         505123  505140  505131  505130
CTETRA   288102  1       48638   79282   48762   79269   505124  505132
         505141  505135  505110  505134
CTETRA   288103  1       48602   79282   48762   48752   505103  505132
         505136  505138  505131  505142
CTETRA   288104  1       48638   79282   48752   48762   505124  505131
         505140  505141  505132  505142
CTETRA   288105  1       35065   35125   79281   79255   375991  505143
         505144  505145  505146  505147
CTETRA   288106  1       35065   79281   78930   79255   505144  505148
         505149  505145  505147  505150
CTETRA   288107  1       35125   78705   79281   79255   505151  505152
         505143  505146  505153  505147
CTETRA   288108  1       78930   79281   78949   79103   505148  505154
         505155  505156  505157  505158
CTETRA   288109  1       35267   35311   79281   78705   116130  505159
         505160  505161  505162  505152
CTETRA   288110  1       35224   35267   35311   79281   116141  116130
         116136  505163  505160  505159
CTETRA   288111  1       35125   35173   79281   78705   116150  505164
         505143  505151  505165  505152
CTETRA   288112  1       35065   79281   35125   35173   505144  505143
         375991  375982  505164  116150
CTETRA   288113  1       35174   79281   78680   78949   505166  505167
         505168  505169  505154  505170
CTETRA   288114  1       35174   79281   35224   78680   505166  505163
         356335  505168  505167  505171
CTETRA   288115  1       78680   79281   78705   79103   505167  505152
         505172  505173  505157  505174
CTETRA   288116  1       78680   78949   79281   79103   505170  505154
         505167  505173  505158  505157
CTETRA   288117  1       35224   78680   79281   35311   505171  505167
         505163  116136  505175  505159
CTETRA   288118  1       35065   78930   79281   78949   505149  505148
         505144  505176  505155  505154
CTETRA   288119  1       35173   35267   79281   78705   116149  505160
         505164  505165  505161  505152
CTETRA   288120  1       35173   35267   35224   79281   116149  116141
         116146  505164  505160  505163
CTETRA   288121  1       35065   35126   79281   35173   375984  505177
         505144  375982  375985  505164
CTETRA   288122  1       35126   79281   35174   78949   505177  505166
         375997  505178  505154  505169
CTETRA   288123  1       35126   35224   35174   79281   375992  356335
         375997  505177  505163  505166
CTETRA   288124  1       35065   79281   35126   78949   505144  505177
         375984  505176  505154  505178
CTETRA   288125  1       35126   35224   79281   35173   375992  505163
         505177  375985  116146  505164
CTETRA   288126  1       26399   79280   26427   78607   505179  505180
         424861  505181  505182  505183
CTETRA   288127  1       26399   79280   26424   26427   505179  505184
         308540  424861  505180  424853
CTETRA   288128  1       26455   79280   78797   78862   505185  505186
         505187  505188  505189  505190
CTETRA   288129  1       26452   79280   26455   78862   505191  505185
         302224  505192  505189  505188
CTETRA   288130  1       26445   79280   26455   26452   505193  505185
         229353  424858  505191  302224
CTETRA   288131  1       26399   78864   79280   78607   505194  505195
         505179  505181  505196  505182
CTETRA   288132  1       26399   26424   79280   78864   308540  505184
         505179  505194  505197  505195
CTETRA   288133  1       26427   79280   26439   78607   505180  505198
         424854  505183  505182  505199
CTETRA   288134  1       26424   26427   79280   26439   424853  505180
         505184  424850  424854  505198
CTETRA   288135  1       26424   79280   26445   26439   505184  505193
         308547  424850  505198  424857
CTETRA   288136  1       26445   78797   79280   78864   505200  505186
         505193  505201  505202  505195
CTETRA   288137  1       78797   78862   79280   78864   505190  505189
         505186  505202  505203  505195
CTETRA   288138  1       26439   79280   26452   78862   505198  505191
         302229  505204  505189  505192
CTETRA   288139  1       26439   26445   26452   79280   424857  424858
         302229  505198  505193  505191
CTETRA   288140  1       26439   78607   79280   78862   505199  505182
         505198  505204  505205  505189
CTETRA   288141  1       78637   79279   78871   78970   505206  505207
         505208  505209  505210  505211
CTETRA   288142  1       78645   79279   78658   78970   505212  505213
         505214  505215  505210  505216
CTETRA   288143  1       78645   78871   79279   78970   505217  505207
         505212  505215  505211  505210
CTETRA   288144  1       52383   79279   78637   78658   505218  505206
         505219  505220  505213  505221
CTETRA   288145  1       52383   79279   52402   78637   505218  505222
         359376  505219  505206  505223
CTETRA   288146  1       52275   79279   52316   78871   505224  505225
         359420  505226  505207  505227
CTETRA   288147  1       52275   52316   79279   52402   359420  505225
         505224  359418  359414  505222
CTETRA   288148  1       52326   78645   79279   78658   505228  505212
         505229  505230  505214  505213
CTETRA   288149  1       52326   52397   79279   78645   257796  505231
         505229  505228  505232  505212
CTETRA   288150  1       52368   79279   52383   78658   505233  505218
         359423  505234  505213  505220
CTETRA   288151  1       52368   52383   79279   52402   359423  505218
         505233  359413  359376  505222
CTETRA   288152  1       52316   79279   52397   78645   505225  505231
         359421  505235  505212  505232
CTETRA   288153  1       52326   52368   79279   52397   370647  505233
         505229  257796  359422  505231
CTETRA   288154  1       52316   52368   79279   52402   359412  505233
         505225  359414  359413  505222
CTETRA   288155  1       52316   52397   79279   52368   359421  505231
         505225  359412  359422  505233
CTETRA   288156  1       26207   26231   79278   78867   380698  505236
         505237  505238  505239  504862
CTETRA   288157  1       26207   26264   79278   26231   380696  505240
         505237  380698  380699  505236
CTETRA   288158  1       26231   26288   26264   79278   202209  132511
         380699  505236  505241  505240
CTETRA   288159  1       26207   78867   79278   79215   505238  504862
         505237  505242  505243  505244
CTETRA   288160  1       78796   78868   79278   79081   505245  505246
         505247  505248  505249  505250
CTETRA   288161  1       26164   79278   78868   79215   505251  505246
         505252  505253  505244  505254
CTETRA   288162  1       26207   26264   26230   79278   380696  132497
         380695  505237  505240  505255
CTETRA   288163  1       78867   79278   79081   79175   504862  505250
         505256  504860  504859  505257
CTETRA   288164  1       26164   26230   79278   26207   353626  505255
         505251  380701  380695  505237
CTETRA   288165  1       26164   79278   78796   78868   505251  505247
         505258  505252  505246  505245
CTETRA   288166  1       26230   79278   26264   78869   505255  505240
         132497  505259  504857  505260
CTETRA   288167  1       26164   79278   26230   78796   505251  505255
         353626  505258  505247  505261
CTETRA   288168  1       26230   78796   79278   78869   505261  505247
         505255  505259  505262  504857
CTETRA   288169  1       78912   79277   79096   79180   505263  505264
         505265  505266  505267  505268
CTETRA   288170  1       78841   79096   79277   79180   505269  505264
         505270  505271  505268  505267
CTETRA   288171  1       78697   79277   78841   79096   505272  505270
         505273  505274  505264  505269
CTETRA   288172  1       26305   78841   79277   79180   505275  505270
         505276  505277  505271  505267
CTETRA   288173  1       26194   26305   79277   79180   457937  505276
         505278  505279  505277  505267
CTETRA   288174  1       26194   79277   78912   79180   505278  505263
         505280  505279  505267  505266
CTETRA   288175  1       26193   79277   78697   79095   505281  505272
         505282  505283  505284  505285
CTETRA   288176  1       26193   78912   79277   79095   505286  505263
         505281  505283  505287  505284
CTETRA   288177  1       26354   78697   79277   78841   505288  505272
         505289  505290  505273  505270
CTETRA   288178  1       26194   79277   26252   78912   505278  505291
         309242  505280  505263  505292
CTETRA   288179  1       26194   79277   26305   26252   505278  505276
         457937  309242  505291  423558
CTETRA   288180  1       26193   79277   26309   78697   505281  505293
         105870  505282  505272  505294
CTETRA   288181  1       26309   79277   26354   78697   505293  505289
         186571  505294  505272  505288
CTETRA   288182  1       26252   26305   26354   79277   423558  423557
         423560  505291  505276  505289
CTETRA   288183  1       26193   26252   79277   78912   309241  505291
         505281  505286  505292  505263
CTETRA   288184  1       26193   79277   26252   26309   505281  505291
         309241  105870  505293  423561
CTETRA   288185  1       26252   26354   26309   79277   423560  186571
         423561  505291  505289  505293
CTETRA   288186  1       35651   35663   79276   78917   414825  505295
         505296  505297  505298  505299
CTETRA   288187  1       35651   79276   35663   35674   505296  505295
         414825  323288  505300  414826
CTETRA   288188  1       35675   79276   35686   78672   505301  505302
         323277  505303  505304  505305
CTETRA   288189  1       35664   35675   79276   35686   323285  505301
         505306  323283  323277  505302
CTETRA   288190  1       35664   79276   35674   35686   505306  505300
         323280  323283  505302  323284
CTETRA   288191  1       35663   35674   79276   78918   414826  505300
         505295  505307  505308  505309
CTETRA   288192  1       35663   79276   78917   78918   505295  505299
         505298  505307  505309  505310
CTETRA   288193  1       35651   79276   35664   78917   505296  505306
         323287  505297  505299  505311
CTETRA   288194  1       35651   35664   79276   35674   323287  505306
         505296  323288  323280  505300
CTETRA   288195  1       35686   78672   79276   78918   505305  505304
         505302  505312  505313  505309
CTETRA   288196  1       78672   79276   78917   78957   505304  505299
         505314  505315  505316  505317
CTETRA   288197  1       35664   78917   79276   78957   505311  505299
         505306  505318  505317  505316
CTETRA   288198  1       78672   78917   79276   78918   505314  505299
         505304  505313  505310  505309
CTETRA   288199  1       26130   26162   79275   78806   380583  505319
         505320  505321  505322  505323
CTETRA   288200  1       26130   79275   26162   26204   505320  505319
         380583  454236  505324  380590
CTETRA   288201  1       26086   78806   79275   79065   505325  505323
         505326  505327  505328  505329
CTETRA   288202  1       26086   26130   79275   78806   380612  505320
         505326  505325  505321  505323
CTETRA   288203  1       78806   79038   79275   79129   505330  505331
         505323  505332  505333  505334
CTETRA   288204  1       78806   79275   79065   79129   505323  505329
         505328  505332  505334  505335
CTETRA   288205  1       26162   26204   79275   79038   380590  505324
         505319  505336  505337  505331
CTETRA   288206  1       26162   79275   78806   79038   505319  505323
         505322  505336  505331  505330
CTETRA   288207  1       26086   26130   26161   79275   380612  454237
         454243  505326  505320  505338
CTETRA   288208  1       26086   79275   26129   79065   505326  505339
         380609  505327  505329  505340
CTETRA   288209  1       26086   26161   26129   79275   454243  376790
         380609  505326  505338  505339
CTETRA   288210  1       78842   79275   79038   79129   505341  505331
         505342  505343  505334  505333
CTETRA   288211  1       78842   79065   79275   79129   505344  505329
         505341  505343  505335  505334
CTETRA   288212  1       26130   26204   26161   79275   454236  454238
         454237  505320  505324  505338
CTETRA   288213  1       26129   79275   78842   79065   505339  505341
         505345  505340  505329  505344
CTETRA   288214  1       26129   79275   26161   78842   505339  505338
         376790  505345  505341  505346
CTETRA   288215  1       26204   78842   79275   79038   505347  505341
         505324  505337  505342  505331
CTETRA   288216  1       26161   79275   26204   78842   505338  505324
         454238  505346  505341  505347
CTETRA   288217  1       35561   79274   78938   79027   505348  505349
         505350  505351  505352  505353
CTETRA   288218  1       35561   79274   35608   78938   505348  505354
         363803  505350  505349  505355
CTETRA   288219  1       35560   79274   35561   79027   505356  505348
         363809  505357  505352  505351
CTETRA   288220  1       35560   35608   35561   79274   363810  363803
         363809  505356  505354  505348
CTETRA   288221  1       35608   78938   79274   79026   505355  505349
         505354  505358  505359  505360
CTETRA   288222  1       35560   79274   35585   35608   505356  505361
         456549  363810  505354  364896
CTETRA   288223  1       35585   35608   79274   79026   364896  505354
         505361  505362  505358  505360
CTETRA   288224  1       78673   79026   79274   79131   505363  505360
         505364  505365  505366  505367
CTETRA   288225  1       78673   79274   79027   79131   505364  505352
         505368  505365  505367  505369
CTETRA   288226  1       35533   79274   35585   35560   505370  505361
         456533  456543  505356  456549
CTETRA   288227  1       35585   79274   78673   79026   505361  505364
         505371  505362  505360  505363
CTETRA   288228  1       35533   78673   79274   79027   505372  505364
         505370  505373  505368  505352
CTETRA   288229  1       26260   26315   79273   79074   376768  505022
         505374  505375  505011  505024
CTETRA   288230  1       26260   26283   79273   26315   376806  505021
         505374  376768  376808  505022
CTETRA   288231  1       26128   26160   79273   78808   355809  505376
         505377  505378  505379  505380
CTETRA   288232  1       26128   79273   26160   26202   505377  505376
         355809  130944  505381  355811
CTETRA   288233  1       26226   26260   79273   78808   376771  505374
         505382  505383  505384  505380
CTETRA   288234  1       26226   79273   26260   26283   505382  505374
         376771  376810  505021  376806
CTETRA   288235  1       26260   79273   78808   79074   505374  505380
         505384  505375  505024  505385
CTETRA   288236  1       26160   26226   79273   78808   355812  505382
         505376  505379  505383  505380
CTETRA   288237  1       26160   79273   26226   26202   505376  505382
         355812  355811  505381  130938
CTETRA   288238  1       26128   79273   26202   78826   505377  505381
         130944  505386  505387  505388
CTETRA   288239  1       26128   78808   79273   78826   505378  505380
         505377  505386  505389  505387
CTETRA   288240  1       26226   26259   79273   26283   376809  505028
         505382  376810  376803  505021
CTETRA   288241  1       78747   78808   79273   79074   505390  505380
         505031  505032  505385  505024
CTETRA   288242  1       26202   79273   26226   26259   505381  505382
         130938  130931  505028  376809
CTETRA   288243  1       26202   79273   78747   78826   505381  505031
         505391  505388  505387  505392
CTETRA   288244  1       78747   79273   78808   78826   505031  505380
         505390  505392  505387  505389
CTETRA   288245  1       26202   79273   26259   78747   505381  505028
         130931  505391  505031  505030
CTETRA   288246  1       48609   79272   48662   78795   505393  505394
         505395  505396  505397  505398
CTETRA   288247  1       48576   79272   48662   48609   505399  505394
         505400  505401  505393  505395
CTETRA   288248  1       48662   78795   79272   78991   505398  505397
         505394  505402  505403  505404
CTETRA   288249  1       78596   79272   78795   78991   505405  505397
         505406  504765  505404  505403
CTETRA   288250  1       78596   78795   79272   78799   505406  505397
         505405  505407  505408  505409
CTETRA   288251  1       48609   79272   78795   78799   505393  505397
         505396  505410  505409  505408
CTETRA   288252  1       78596   78799   79272   79148   505407  505409
         505405  504792  505411  505412
CTETRA   288253  1       78596   79272   78991   79148   505405  505404
         504765  504792  505412  504793
CTETRA   288254  1       48662   79272   48684   78991   505394  505413
         505414  505402  505404  505415
CTETRA   288255  1       48576   48662   79272   48684   505400  505394
         505399  505416  505414  505413
CTETRA   288256  1       78635   78991   79272   79148   505417  505404
         505418  505419  504793  505412
CTETRA   288257  1       78635   79272   79059   79148   505418  505420
         505421  505419  505412  505422
CTETRA   288258  1       78799   79059   79272   79148   505423  505420
         505409  505411  505422  505412
CTETRA   288259  1       48576   48684   79272   48669   505416  505413
         505399  505424  505425  505426
CTETRA   288260  1       48684   79272   78635   78991   505413  505418
         505427  505415  505404  505417
CTETRA   288261  1       48669   78635   79272   79059   505428  505418
         505426  505429  505421  505420
CTETRA   288262  1       48669   79272   78799   79059   505426  505409
         505430  505429  505420  505423
CTETRA   288263  1       26316   79271   26361   78727   505431  505432
         351909  505433  505434  505435
CTETRA   288264  1       26316   26361   79271   26338   351909  505432
         505431  351910  351904  505436
CTETRA   288265  1       26285   26316   79271   26338   380658  505431
         505437  380662  351910  505436
CTETRA   288266  1       26285   78844   79271   79038   505438  505439
         505437  505440  505441  505442
CTETRA   288267  1       26285   78699   79271   78844   505443  505444
         505437  505438  505445  505439
CTETRA   288268  1       26285   26338   79271   26317   380662  505436
         505437  380650  160114  505446
CTETRA   288269  1       26316   79038   79271   78727   505447  505442
         505431  505433  505448  505434
CTETRA   288270  1       26361   79271   26381   78727   505432  505449
         351905  505435  505434  505450
CTETRA   288271  1       26338   26381   26361   79271   351906  351905
         351904  505436  505449  505432
CTETRA   288272  1       78699   79271   78844   79129   505444  505439
         505445  505451  505452  505453
CTETRA   288273  1       78844   79271   79038   79129   505439  505442
         505441  505453  505452  505333
CTETRA   288274  1       78727   79129   79038   79271   505454  505333
         505448  505434  505452  505442
CTETRA   288275  1       26381   78727   79271   79061   505450  505434
         505449  505455  505456  505457
CTETRA   288276  1       78727   79271   79061   79129   505434  505457
         505456  505454  505452  505458
CTETRA   288277  1       26362   79271   78699   79061   505459  505444
         505460  505461  505457  505462
CTETRA   288278  1       78699   79061   79271   79129   505462  505457
         505444  505451  505458  505452
CTETRA   288279  1       52301   79270   52331   79049   505463  505464
         356530  505465  505466  505467
CTETRA   288280  1       52301   78852   79270   79049   505468  505469
         505463  505465  505470  505466
CTETRA   288281  1       52301   52325   79270   78852   356520  505471
         505463  505468  505472  505469
CTETRA   288282  1       52301   52331   79270   52325   356530  505464
         505463  356520  356531  505471
CTETRA   288283  1       78802   78851   79270   79138   505473  505474
         505475  505476  505477  505478
CTETRA   288284  1       78851   78936   79270   79138   505479  505480
         505474  505477  505481  505478
CTETRA   288285  1       52331   79270   78936   79049   505464  505480
         505482  505467  505466  505483
CTETRA   288286  1       78852   78936   79270   79049   505484  505480
         505469  505470  505483  505466
CTETRA   288287  1       52315   79270   52331   52325   505485  505464
         465000  465002  505471  356531
CTETRA   288288  1       52315   79270   78851   78936   505485  505474
         505486  505487  505480  505479
CTETRA   288289  1       78802   79270   78852   79138   505475  505469
         505488  505476  505478  505489
CTETRA   288290  1       52315   52331   79270   78936   465000  505464
         505485  505487  505482  505480
CTETRA   288291  1       52325   52352   79270   78852   356523  505490
         505471  505472  505491  505469
CTETRA   288292  1       52283   52325   52352   79270   356532  356523
         356534  505492  505471  505490
CTETRA   288293  1       52315   79270   52336   78851   505485  505493
         370669  505486  505474  505494
CTETRA   288294  1       52336   79270   78802   78851   505493  505475
         505495  505494  505474  505473
CTETRA   288295  1       52283   52315   52325   79270   370666  465002
         356532  505492  505485  505471
CTETRA   288296  1       52352   78802   79270   78852   505496  505475
         505490  505491  505488  505469
CTETRA   288297  1       52283   79270   52352   78802   505492  505490
         356534  505497  505475  505496
CTETRA   288298  1       52283   52336   79270   78802   370667  505493
         505492  505497  505495  505475
CTETRA   288299  1       52283   52315   79270   52336   370666  505485
         505492  370667  370669  505493
CTETRA   288300  1       48638   79269   48671   78804   505135  505498
         505499  505125  505114  505500
CTETRA   288301  1       48638   48671   79269   48762   505499  505498
         505135  505141  505501  505134
CTETRA   288302  1       48712   79269   48762   78798   505502  505134
         505503  505504  505109  505133
CTETRA   288303  1       48671   48712   79269   48762   505505  505502
         505498  505501  505503  505134
CTETRA   288304  1       48609   79269   48712   78798   505506  505502
         505507  505508  505109  505504
CTETRA   288305  1       48609   79269   48671   48712   505506  505498
         505509  505507  505502  505505
CTETRA   288306  1       48609   78795   79269   78798   505396  505510
         505506  505508  505511  505109
CTETRA   288307  1       48609   48671   79269   78795   505509  505498
         505506  505396  505512  505510
CTETRA   288308  1       48671   78804   79269   78847   505500  505114
         505498  505513  505514  505515
CTETRA   288309  1       48671   79269   78795   78847   505498  505510
         505512  505513  505515  505516
CTETRA   288310  1       78795   79269   79060   78847   505510  505111
         505517  505516  505515  505518
CTETRA   288311  1       26014   26079   78777   79268   232835  505519
         505520  505521  505522  505523
CTETRA   288312  1       26079   79268   78782   78777   505522  505524
         505525  505519  505523  505526
CTETRA   288313  1       25970   79268   78777   79201   505527  505523
         505528  505529  505530  505531
CTETRA   288314  1       25970   79268   26014   78777   505527  505521
         232877  505528  505523  505520
CTETRA   288315  1       25917   79268   25970   48751   505532  505527
         232878  505533  505534  505535
CTETRA   288316  1       25917   25970   79268   26014   232878  505527
         505532  232866  232877  505521
CTETRA   288317  1       25970   48751   79268   79201   505535  505534
         505527  505529  505536  505530
CTETRA   288318  1       48588   78777   79268   79201   505537  505523
         505538  505539  505531  505530
CTETRA   288319  1       26014   26060   26079   79268   414002  414005
         232835  505521  505540  505522
CTETRA   288320  1       26060   78782   26079   79268   505541  505525
         414005  505540  505524  505522
CTETRA   288321  1       25869   79268   25917   48751   505542  505532
         324610  505543  505534  505533
CTETRA   288322  1       25869   25969   25917   79268   324605  232858
         324610  505542  505544  505532
CTETRA   288323  1       25917   79268   25969   26014   505532  505544
         232858  232866  505521  232865
CTETRA   288324  1       48588   79268   78777   78782   505538  505523
         505537  505545  505524  505526
CTETRA   288325  1       25969   79268   26060   26014   505544  505540
         414003  232865  505521  414002
CTETRA   288326  1       25916   25984   79268   78782   412443  505546
         505547  505548  505549  505524
CTETRA   288327  1       25916   25969   79268   25984   324606  505544
         505547  412443  414010  505546
CTETRA   288328  1       25869   79268   48751   48667   505542  505534
         505543  505550  505551  505552
CTETRA   288329  1       48588   48635   79268   78782   505553  505554
         505538  505545  505555  505524
CTETRA   288330  1       48588   79268   48635   48667   505538  505554
         505553  505556  505551  505557
CTETRA   288331  1       48588   48751   79268   48667   505558  505534
         505538  505556  505552  505551
CTETRA   288332  1       52305   52406   79267   78689   171151  505559
         505560  505561  505562  505563
CTETRA   288333  1       52305   52406   52400   79267   171151  183801
         373169  505560  505559  505564
CTETRA   288334  1       958     52400   52406   79267   183791  183801
         183800  505565  505564  505559
CTETRA   288335  1       958     25787   959     79267   461327  461323
         455514  505565  505566  505567
CTETRA   288336  1       958     959     52400   79267   455514  455518
         183791  505565  505567  505564
CTETRA   288337  1       25786   79267   52406   78689   505568  505559
         505569  505570  505563  505562
CTETRA   288338  1       958     25850   79267   25786   328691  505571
         505565  328692  328694  505568
CTETRA   288339  1       959     52400   79267   78684   455518  505564
         505567  505572  505573  505574
CTETRA   288340  1       959     79267   25787   78684   505567  505566
         461323  505572  505574  505575
CTETRA   288341  1       958     25850   25787   79267   328691  273546
         461327  505565  505571  505566
CTETRA   288342  1       25787   79267   25868   78684   505566  505576
         273540  505575  505574  505577
CTETRA   288343  1       25787   79267   25850   25868   505566  505571
         273546  273540  505576  273545
CTETRA   288344  1       25786   25850   79267   78689   328694  505571
         505568  505570  505578  505563
CTETRA   288345  1       25850   25868   79267   78689   273545  505576
         505571  505578  505579  505563
CTETRA   288346  1       25868   78671   79267   78689   505580  505581
         505576  505579  505582  505563
CTETRA   288347  1       25868   79267   78671   78684   505576  505581
         505580  505577  505574  504743
CTETRA   288348  1       52400   78671   79267   78684   505583  505581
         505564  505573  504743  505574
CTETRA   288349  1       78634   78649   79266   79124   505584  505585
         505586  505587  505588  505589
CTETRA   288350  1       78634   79266   78978   79124   505586  505590
         505591  505587  505589  505592
CTETRA   288351  1       25817   79266   26019   78650   505593  505594
         271467  505595  505596  505597
CTETRA   288352  1       25817   26065   26019   79266   271457  271468
         271467  505593  505598  505594
CTETRA   288353  1       78634   79266   78650   78978   505586  505596
         505599  505591  505590  505600
CTETRA   288354  1       78634   79266   78649   78650   505586  505585
         505584  505599  505596  505601
CTETRA   288355  1       26019   79266   26065   78978   505594  505598
         271468  505602  505590  505603
CTETRA   288356  1       26019   78650   79266   78978   505597  505596
         505594  505602  505600  505590
CTETRA   288357  1       1651    79266   25817   78650   505604  505593
         279919  505605  505596  505595
CTETRA   288358  1       1651    79266   25975   25817   505604  505606
         501038  279919  505593  271459
CTETRA   288359  1       78978   79266   78979   79124   505590  505607
         505608  505592  505589  505609
CTETRA   288360  1       78649   78979   79266   79124   505610  505607
         505585  505588  505609  505589
CTETRA   288361  1       26110   78978   79266   78979   505611  505590
         505612  505613  505608  505607
CTETRA   288362  1       26065   79266   26110   78978   505598  505612
         271478  505603  505590  505611
CTETRA   288363  1       25817   25975   26065   79266   271459  271458
         271457  505593  505606  505598
CTETRA   288364  1       1651    78649   79266   78650   505614  505585
         505604  505605  505601  505596
CTETRA   288365  1       1651    25975   79266   78649   501038  505606
         505604  505614  505615  505585
CTETRA   288366  1       25975   79266   26110   26065   505606  505612
         322730  271458  505598  271478
CTETRA   288367  1       25975   79266   78649   78979   505606  505585
         505615  505616  505607  505610
CTETRA   288368  1       992     25867   79265   78990   355160  505617
         505618  505619  505620  505621
CTETRA   288369  1       992     25867   25804   79265   355160  355163
         355162  505618  505617  505622
CTETRA   288370  1       992     79265   993     52344   505618  505623
         355164  355885  505624  355883
CTETRA   288371  1       992     25804   993     79265   355162  252259
         355164  505618  505622  505623
CTETRA   288372  1       994     25849   1554    79265   252242  252246
         252245  505625  505626  505627
CTETRA   288373  1       994     1554    52378   79265   252245  505628
         355879  505625  505627  505629
CTETRA   288374  1       993     25849   994     79265   252257  252242
         252248  505623  505626  505625
CTETRA   288375  1       993     994     52344   79265   252248  355877
         355883  505623  505625  505624
CTETRA   288376  1       992     79265   52344   78990   505618  505624
         355885  505619  505621  505630
CTETRA   288377  1       993     25804   25849   79265   252259  252266
         252257  505623  505622  505626
CTETRA   288378  1       25804   25915   25849   79265   355166  378077
         252266  505622  505631  505626
CTETRA   288379  1       1554    79265   25849   78651   505627  505626
         252246  505632  505633  505634
CTETRA   288380  1       1554    52378   79265   78651   505628  505629
         505627  505632  505635  505633
CTETRA   288381  1       994     52378   52344   79265   355879  355878
         355877  505625  505629  505624
CTETRA   288382  1       25915   78651   79265   78990   505636  505633
         505631  505637  505638  505621
CTETRA   288383  1       25849   79265   25915   78651   505626  505631
         378077  505634  505633  505636
CTETRA   288384  1       52344   79265   78651   78990   505624  505633
         505639  505630  505621  505638
CTETRA   288385  1       1531    35060   79264   78829   185129  505640
         505641  505642  505643  505644
CTETRA   288386  1       1531    35121   79264   35060   185135  505645
         505641  185129  185130  505640
CTETRA   288387  1       1531    79264   78814   78829   505641  505646
         505647  505642  505644  505648
CTETRA   288388  1       1531    79264   1532    78814   505641  505649
         183846  505647  505646  505650
CTETRA   288389  1       1531    79264   35121   1532    505641  505645
         185135  183846  505649  185133
CTETRA   288390  1       78814   79264   79066   79202   505646  505651
         505652  505653  505654  505655
CTETRA   288391  1       78814   79264   78822   79066   505646  505656
         505657  505652  505651  505658
CTETRA   288392  1       1532    79264   35061   78822   505649  505659
         374159  505660  505656  505661
CTETRA   288393  1       1532    78814   79264   78822   505650  505646
         505649  505660  505657  505656
CTETRA   288394  1       35061   78822   79264   79248   505661  505656
         505659  505662  505663  505664
CTETRA   288395  1       1532    35121   35061   79264   185133  374165
         374159  505649  505645  505659
CTETRA   288396  1       35121   35219   79264   79259   357221  505665
         505645  505666  505667  505668
CTETRA   288397  1       35121   35219   35169   79264   357221  357220
         357219  505645  505665  505669
CTETRA   288398  1       35219   78752   79264   79259   505670  505671
         505665  505667  505672  505668
CTETRA   288399  1       35061   79264   35169   79248   505659  505669
         374164  505662  505664  505673
CTETRA   288400  1       35169   79264   78752   79248   505669  505671
         505674  505673  505664  505675
CTETRA   288401  1       35061   35169   79264   35121   374164  505669
         505659  374165  357219  505645
CTETRA   288402  1       35300   79263   35396   78898   505676  505677
         330788  505678  505679  505680
CTETRA   288403  1       35300   78744   79263   78898   505681  505682
         505676  505678  505683  505679
CTETRA   288404  1       78744   79263   79091   79241   505682  505684
         505685  505686  505687  505688
CTETRA   288405  1       78744   79263   78898   79091   505682  505679
         505683  505685  505684  505689
CTETRA   288406  1       35396   79263   78740   78898   505677  505690
         505691  505680  505679  505692
CTETRA   288407  1       35300   79263   35377   35396   505676  505693
         330787  330788  505677  330783
CTETRA   288408  1       79091   79263   79141   79241   505684  505694
         505695  505688  505687  505696
CTETRA   288409  1       78898   79091   79263   79141   505689  505684
         505679  505697  505695  505694
CTETRA   288410  1       35213   79263   35300   78744   505698  505676
         330790  505699  505682  505681
CTETRA   288411  1       35213   35377   35300   79263   330791  330787
         330790  505698  505693  505676
CTETRA   288412  1       78740   78898   79263   79141   505692  505679
         505690  505700  505697  505694
CTETRA   288413  1       35431   78740   79263   79141   505701  505690
         505702  505703  505700  505694
CTETRA   288414  1       35213   78741   79263   78744   505704  505705
         505698  505699  505706  505682
CTETRA   288415  1       35431   79263   78736   79141   505702  505707
         505708  505703  505694  505709
CTETRA   288416  1       35377   35431   79263   78736   106655  505702
         505693  505710  505708  505707
CTETRA   288417  1       35213   35298   79263   78741   332412  505711
         505698  505704  505712  505705
CTETRA   288418  1       35213   35377   79263   35298   330791  505693
         505698  332412  106650  505711
CTETRA   288419  1       78741   79263   78744   79241   505705  505682
         505706  505713  505687  505686
CTETRA   288420  1       78736   79141   79263   79241   505709  505694
         505707  505714  505696  505687
CTETRA   288421  1       35298   78736   79263   78741   505715  505707
         505711  505712  505716  505705
CTETRA   288422  1       35298   35377   79263   78736   106650  505693
         505711  505715  505710  505707
CTETRA   288423  1       78736   79263   78741   79241   505707  505705
         505716  505714  505687  505713
CTETRA   288424  1       52388   78666   79262   79225   504723  505717
         505718  504721  504724  505719
CTETRA   288425  1       52388   79262   78681   79156   505718  505720
         505721  505722  505723  505724
CTETRA   288426  1       52388   79262   78666   78681   505718  505717
         504723  505721  505720  505725
CTETRA   288427  1       52388   79262   78646   79225   505718  505726
         505727  504721  505719  505728
CTETRA   288428  1       52388   78646   79262   79156   505727  505726
         505718  505722  505729  505723
CTETRA   288429  1       78657   79262   78666   79225   505730  505717
         504732  504734  505719  504724
CTETRA   288430  1       78657   79045   79262   79225   505731  505732
         505730  504734  505733  505719
CTETRA   288431  1       78657   78971   79262   79045   505734  505735
         505730  505731  505736  505732
CTETRA   288432  1       78657   78666   79262   78971   504732  505717
         505730  505734  505737  505735
CTETRA   288433  1       78666   78681   79262   78971   505725  505720
         505717  505737  505738  505735
CTETRA   288434  1       78681   78947   79262   78971   505739  505740
         505720  505738  505741  505735
CTETRA   288435  1       78655   79262   78947   79171   505742  505740
         505743  505744  505745  505746
CTETRA   288436  1       78655   79156   79262   79171   505747  505723
         505742  505744  505748  505745
CTETRA   288437  1       78655   78681   79262   79156   505749  505720
         505742  505747  505724  505723
CTETRA   288438  1       78655   79262   78681   78947   505742  505720
         505749  505743  505740  505739
CTETRA   288439  1       78646   79262   79156   79171   505726  505723
         505729  505750  505745  505748
CTETRA   288440  1       78664   79262   78971   79045   505751  505735
         505752  505753  505732  505736
CTETRA   288441  1       78664   79262   78947   78971   505751  505740
         505754  505752  505735  505741
CTETRA   288442  1       78646   79262   79045   79225   505726  505732
         505755  505728  505719  505733
CTETRA   288443  1       78646   79045   79262   79171   505755  505732
         505726  505750  505756  505745
CTETRA   288444  1       78664   78947   79262   79171   505754  505740
         505751  505757  505746  505745
CTETRA   288445  1       78701   78922   79261   79216   505758  505759
         505760  505761  505762  505763
CTETRA   288446  1       78696   79261   78701   78922   505764  505760
         505765  505766  505759  505758
CTETRA   288447  1       52318   78701   79261   78685   505767  505760
         505768  505769  505770  505771
CTETRA   288448  1       52318   78696   79261   78701   505772  505764
         505768  505767  505765  505760
CTETRA   288449  1       52318   79261   79047   78685   505768  505773
         505774  505769  505771  505775
CTETRA   288450  1       78685   79261   78943   79216   505771  505776
         505777  505778  505763  505779
CTETRA   288451  1       78682   78943   79261   79216   505780  505776
         505781  505782  505779  505763
CTETRA   288452  1       78696   79261   78946   79102   505764  505783
         505784  505785  505786  505787
CTETRA   288453  1       78682   78946   79261   79102   505788  505783
         505781  505789  505787  505786
CTETRA   288454  1       78682   79261   78943   79102   505781  505776
         505780  505789  505786  505790
CTETRA   288455  1       78682   79261   78946   79216   505781  505783
         505788  505782  505763  505791
CTETRA   288456  1       78696   79047   79261   79102   505792  505773
         505764  505785  505793  505786
CTETRA   288457  1       48586   79260   78991   78872   505794  504772
         505795  505796  504771  504769
CTETRA   288458  1       48586   48749   79260   78872   505797  505798
         505794  505796  505799  504771
CTETRA   288459  1       48586   48596   79260   48749   505800  505801
         505794  505797  505802  505798
CTETRA   288460  1       48647   79260   48818   78793   505803  505804
         505805  504994  505806  505807
CTETRA   288461  1       48647   79260   48807   48818   505803  505808
         505809  505805  505804  505810
CTETRA   288462  1       48749   48818   79260   78793   505811  505804
         505798  505812  505807  505806
CTETRA   288463  1       48596   79260   48749   48818   505801  505798
         505802  505813  505804  505811
CTETRA   288464  1       48647   48807   79260   78873   505809  505808
         505803  504996  505814  505815
CTETRA   288465  1       48647   79260   78793   78873   505803  505806
         504994  504996  505815  504993
CTETRA   288466  1       78791   79079   79260   79206   505816  505817
         505818  505819  505820  504776
CTETRA   288467  1       78791   78991   79260   79079   505821  504772
         505818  505816  504768  505817
CTETRA   288468  1       48673   79260   78791   78991   505822  505818
         505823  505824  504772  505821
CTETRA   288469  1       48749   78793   79260   78872   505812  505806
         505798  505799  505825  504771
CTETRA   288470  1       48596   48807   79260   48818   505826  505808
         505801  505813  505810  505804
CTETRA   288471  1       48807   78791   79260   78873   505827  505818
         505808  505814  505828  505815
CTETRA   288472  1       78791   79260   78873   79206   505818  505815
         505828  505819  504776  505829
CTETRA   288473  1       78793   78873   79260   79206   504993  505815
         505806  505830  505829  504776
CTETRA   288474  1       78793   79260   78872   79206   505806  504771
         505825  505830  504776  504775
CTETRA   288475  1       48596   79260   48807   78791   505801  505808
         505826  505831  505818  505827
CTETRA   288476  1       78760   79259   79068   79202   505832  505833
         505834  505835  505836  505837
CTETRA   288477  1       78815   79068   79259   79202   505838  505833
         505839  505840  505837  505836
CTETRA   288478  1       78815   79259   79068   79200   505839  505833
         505838  505841  505842  505843
CTETRA   288479  1       35060   35168   79259   78829   185121  505844
         505845  505643  505846  505847
CTETRA   288480  1       35060   35168   35121   79259   185121  185131
         185130  505845  505844  505666
CTETRA   288481  1       35168   35262   79259   79200   357227  505848
         505844  505849  505850  505842
CTETRA   288482  1       35168   35262   35219   79259   357227  357230
         357229  505844  505848  505667
CTETRA   288483  1       78815   79259   78829   79202   505839  505847
         505851  505840  505836  505852
CTETRA   288484  1       78815   78829   79259   79200   505851  505847
         505839  505841  505853  505842
CTETRA   288485  1       35121   35219   79259   35168   357221  505667
         505666  185131  357229  505844
CTETRA   288486  1       35168   79259   78829   79200   505844  505847
         505846  505849  505842  505853
CTETRA   288487  1       35262   78760   79259   79200   505854  505832
         505848  505850  505855  505842
CTETRA   288488  1       35262   35306   79259   78760   357233  505856
         505848  505854  505857  505832
CTETRA   288489  1       35219   35306   79259   35262   357231  505856
         505667  357230  357233  505848
CTETRA   288490  1       78752   79259   79182   79202   505672  505858
         505859  505860  505836  505861
CTETRA   288491  1       78760   79182   79259   79202   505862  505858
         505832  505835  505861  505836
CTETRA   288492  1       78752   79259   78760   79182   505672  505832
         505863  505859  505858  505862
CTETRA   288493  1       25928   78757   79258   79179   505864  505865
         505866  505867  505868  505869
CTETRA   288494  1       78751   79258   78757   79179   505870  505865
         505871  505872  505869  505868
CTETRA   288495  1       25928   25979   79258   26023   95431   505873
         505866  311698  311693  505874
CTETRA   288496  1       26023   26069   79258   78751   311695  505875
         505874  505876  505877  505870
CTETRA   288497  1       25979   26069   79258   26023   311692  505875
         505873  311693  311695  505874
CTETRA   288498  1       25877   79258   78749   79179   505878  505879
         505880  505881  505869  505882
CTETRA   288499  1       25877   79258   25979   78749   505878  505873
         95430   505880  505879  505883
CTETRA   288500  1       78749   79258   78751   79179   505879  505870
         505884  505882  505869  505872
CTETRA   288501  1       26069   78749   79258   78751   505885  505879
         505875  505877  505884  505870
CTETRA   288502  1       78600   78754   79257   79088   505886  505887
         505888  505889  505890  505891
CTETRA   288503  1       78600   78745   79257   78754   505892  505893
         505888  505886  505894  505887
CTETRA   288504  1       78600   79257   78745   79193   505888  505893
         505892  505895  505896  505897
CTETRA   288505  1       78600   79166   79257   79193   505898  505899
         505888  505895  505900  505896
CTETRA   288506  1       78895   79257   79070   79166   505901  505902
         505903  505904  505899  505905
CTETRA   288507  1       78753   79070   79257   79088   505906  505902
         505907  505908  505909  505891
CTETRA   288508  1       78753   78895   79257   79070   505910  505901
         505907  505906  505903  505902
CTETRA   288509  1       35635   35661   79257   78906   370953  505911
         505912  505913  505914  505915
CTETRA   288510  1       35635   79257   78895   78906   505912  505901
         505916  505913  505915  505917
CTETRA   288511  1       35593   35635   79257   78895   370951  505912
         505918  505919  505916  505901
CTETRA   288512  1       35593   35635   35661   79257   370951  370953
         370950  505918  505912  505911
CTETRA   288513  1       35593   79257   78753   78895   505918  505907
         505920  505919  505901  505910
CTETRA   288514  1       35593   78753   79257   78893   505920  505907
         505918  505921  505922  505923
CTETRA   288515  1       78600   79088   79257   79166   505889  505891
         505888  505898  505924  505899
CTETRA   288516  1       78754   78893   79257   79088   505925  505923
         505887  505890  505926  505891
CTETRA   288517  1       78745   79257   78906   79193   505893  505915
         505927  505897  505896  505928
CTETRA   288518  1       78906   79257   79166   79193   505915  505899
         505929  505928  505896  505900
CTETRA   288519  1       78753   79257   78893   79088   505907  505923
         505922  505908  505891  505926
CTETRA   288520  1       35661   78745   79257   78906   505930  505893
         505911  505914  505927  505915
CTETRA   288521  1       35647   79257   35661   78745   505931  505911
         500355  505932  505893  505930
CTETRA   288522  1       78895   78906   79257   79166   505917  505915
         505901  505904  505929  505899
CTETRA   288523  1       79012   79256   79016   79224   505933  505934
         505935  505936  505937  505938
CTETRA   288524  1       79016   79256   79126   79224   505934  504762
         505939  505938  505937  504847
CTETRA   288525  1       78607   79117   79256   79146   505940  504760
         505941  505942  504803  504805
CTETRA   288526  1       78607   79256   79117   79126   505941  504760
         505940  505943  504762  504754
CTETRA   288527  1       79012   79123   79256   79224   505944  504780
         505933  505936  504838  505937
CTETRA   288528  1       79123   79126   79256   79224   504778  504762
         504780  504838  504847  505937
CTETRA   288529  1       79005   79256   79012   79123   505945  505933
         505946  505947  504780  505944
CTETRA   288530  1       79004   79005   79256   79012   505948  505945
         505949  505950  505946  505933
CTETRA   288531  1       79010   79016   79256   79126   505951  505934
         505952  505953  505939  504762
CTETRA   288532  1       79010   79012   79256   79016   505954  505933
         505952  505951  505935  505934
CTETRA   288533  1       26387   79256   79010   79012   505955  505952
         505956  505957  505933  505954
CTETRA   288534  1       26387   79256   78607   79010   505955  505941
         505958  505956  505952  505959
CTETRA   288535  1       78607   79256   79004   79146   505941  505949
         505960  505942  504805  505961
CTETRA   288536  1       78607   79010   79256   79126   505959  505952
         505941  505943  505953  504762
CTETRA   288537  1       78930   79028   79255   79103   505962  505963
         505150  505156  505964  505965
CTETRA   288538  1       35125   78705   79255   78846   505151  505153
         505146  505966  505967  505968
CTETRA   288539  1       1538    78846   79255   79028   505969  505968
         505970  505971  505972  505963
CTETRA   288540  1       1538    35064   79255   78846   454865  505973
         505970  505969  505974  505968
CTETRA   288541  1       1540    79255   35065   78930   505975  505145
         375988  505976  505150  505149
CTETRA   288542  1       1540    35065   79255   35125   375988  505145
         505975  375989  375991  505146
CTETRA   288543  1       1538    79255   1539    79028   505970  505977
         454867  505971  505963  505978
CTETRA   288544  1       1538    35064   1539    79255   454865  454868
         454867  505970  505973  505977
CTETRA   288545  1       35064   35125   79255   78846   377738  505146
         505973  505974  505966  505968
CTETRA   288546  1       1539    79255   25842   79028   505977  505979
         454251  505978  505963  505980
CTETRA   288547  1       1539    1540    25842   79255   454249  454252
         454251  505977  505975  505979
CTETRA   288548  1       1539    79255   35064   35125   505977  505973
         454868  454250  505146  377738
CTETRA   288549  1       1539    1540    79255   35125   454249  505975
         505977  454250  375989  505146
CTETRA   288550  1       26391   79002   79254   79019   505981  505982
         505983  505984  505985  505986
CTETRA   288551  1       79002   79254   79019   79198   505982  505986
         505985  505987  505988  505989
CTETRA   288552  1       26373   79019   79254   79198   505990  505986
         505991  505992  505989  505988
CTETRA   288553  1       26373   26406   79254   26391   166807  505993
         505991  166824  166825  505983
CTETRA   288554  1       26373   79254   26392   79198   505991  505994
         166797  505992  505988  505995
CTETRA   288555  1       26373   79254   26406   26392   505991  505993
         166807  166797  505994  166804
CTETRA   288556  1       26391   26420   79254   79002   430651  505996
         505983  505981  505997  505982
CTETRA   288557  1       26391   26420   26406   79254   430651  258836
         166825  505983  505996  505993
CTETRA   288558  1       26406   79254   26420   26415   505993  505996
         258836  258838  505998  258837
CTETRA   288559  1       26392   26415   79254   26406   258835  505998
         505994  166804  258838  505993
CTETRA   288560  1       78987   79254   79002   79198   505999  505982
         506000  506001  505988  505987
CTETRA   288561  1       26392   79254   78987   79198   505994  505999
         506002  505995  505988  506001
CTETRA   288562  1       26420   78987   79254   79002   506003  505999
         505996  505997  506000  505982
CTETRA   288563  1       26415   79254   26420   78987   505998  505996
         258837  506004  505999  506003
CTETRA   288564  1       26392   79254   26415   78987   505994  505998
         258835  506002  505999  506004
CTETRA   288565  1       35687   78956   79253   78858   506005  506006
         506007  506008  506009  506010
CTETRA   288566  1       35683   35687   79253   78858   178484  506007
         506011  506012  506008  506010
CTETRA   288567  1       35677   35687   79253   35683   360338  506007
         506013  360339  178484  506011
CTETRA   288568  1       35667   35683   79253   78858   367084  506011
         506014  506015  506012  506010
CTETRA   288569  1       35667   35683   35677   79253   367084  360339
         367080  506014  506011  506013
CTETRA   288570  1       35631   79253   35658   78909   506016  506017
         367053  506018  506019  506020
CTETRA   288571  1       35631   78859   79253   78909   506021  506022
         506016  506018  506023  506019
CTETRA   288572  1       35667   79253   78801   78858   506014  506024
         506025  506015  506010  506026
CTETRA   288573  1       78859   79253   78909   78956   506022  506019
         506023  506027  506006  506028
CTETRA   288574  1       35658   78909   79253   78956   506020  506019
         506017  506029  506028  506006
CTETRA   288575  1       35631   35657   79253   78859   362323  506030
         506016  506021  506031  506022
CTETRA   288576  1       35631   35657   35658   79253   362323  367054
         367053  506016  506030  506017
CTETRA   288577  1       78801   78858   79253   78956   506026  506010
         506024  506032  506009  506006
CTETRA   288578  1       35657   78801   79253   78859   506033  506024
         506030  506031  506034  506022
CTETRA   288579  1       35657   35667   79253   78801   362315  506014
         506030  506033  506025  506024
CTETRA   288580  1       35657   35677   79253   35667   367079  506013
         506030  362315  367080  506014
CTETRA   288581  1       35657   35658   79253   35677   367054  506017
         506030  367079  367082  506013
CTETRA   288582  1       25908   79252   25962   78611   506035  506036
         133691  506037  506038  506039
CTETRA   288583  1       25908   26006   25962   79252   305161  305163
         133691  506035  506040  506036
CTETRA   288584  1       25962   79252   26053   78611   506036  506041
         133711  506039  506038  506042
CTETRA   288585  1       25962   26006   26053   79252   305163  305164
         133711  506036  506040  506041
CTETRA   288586  1       25797   79252   52373   78617   506043  506044
         506045  506046  506047  506048
CTETRA   288587  1       25797   52373   79252   78611   506045  506044
         506043  506049  506050  506038
CTETRA   288588  1       25797   79252   25908   78611   506043  506035
         425362  506049  506038  506037
CTETRA   288589  1       25797   25908   79252   25860   425362  506035
         506043  425360  305168  506051
CTETRA   288590  1       25908   25961   26006   79252   305166  305167
         305161  506035  506052  506040
CTETRA   288591  1       26006   26053   79252   79014   305164  506041
         506040  506053  506054  506055
CTETRA   288592  1       26053   78611   79252   79014   506042  506038
         506041  506054  506056  506055
CTETRA   288593  1       25860   79252   25961   25908   506051  506052
         125915  305168  506035  305166
CTETRA   288594  1       25797   25860   79252   78617   425360  506051
         506043  506046  506057  506047
CTETRA   288595  1       25961   26006   79252   79014   305167  506040
         506052  506058  506053  506055
CTETRA   288596  1       25860   79252   78617   25961   506051  506047
         506057  125915  506052  506059
CTETRA   288597  1       25961   79252   78610   79014   506052  506060
         506061  506058  506055  506062
CTETRA   288598  1       78610   79252   78611   79014   506060  506038
         506063  506062  506055  506056
CTETRA   288599  1       25961   78617   78610   79252   506059  506064
         506061  506052  506047  506060
CTETRA   288600  1       25966   79251   78616   78620   506065  506066
         506067  506068  506069  506070
CTETRA   288601  1       25912   25966   79251   78616   496115  506065
         506071  506072  506067  506066
CTETRA   288602  1       25865   79251   25966   25913   506073  506065
         305811  305810  506074  305806
CTETRA   288603  1       25865   25966   79251   25912   305811  506065
         506073  496105  496115  506071
CTETRA   288604  1       25801   25912   79251   78616   496099  506071
         506075  506076  506072  506066
CTETRA   288605  1       988     79251   78629   52381   506077  506078
         506079  501812  506080  506081
CTETRA   288606  1       988     79251   25865   78629   506077  506073
         426979  506079  506078  506082
CTETRA   288607  1       25865   79251   25913   78629   506073  506074
         305810  506082  506078  506083
CTETRA   288608  1       25913   79251   78620   78629   506074  506069
         506084  506083  506078  506085
CTETRA   288609  1       987     79251   988     52381   506086  506077
         474675  350775  506080  501812
CTETRA   288610  1       987     25865   988     79251   496108  426979
         474675  506086  506073  506077
CTETRA   288611  1       25801   25912   25865   79251   496099  496105
         496104  506075  506071  506073
CTETRA   288612  1       52381   78616   79251   78620   506087  506066
         506080  506088  506070  506069
CTETRA   288613  1       52381   78620   79251   78629   506088  506069
         506080  506081  506085  506078
CTETRA   288614  1       987     25801   25865   79251   496109  496104
         496108  506086  506075  506073
CTETRA   288615  1       78762   78889   79250   79089   506089  506090
         506091  506092  506093  504946
CTETRA   288616  1       78762   79250   79063   79089   506091  504938
         506094  506092  504946  504923
CTETRA   288617  1       78762   79250   78889   79068   506091  506090
         506089  506095  506096  506097
CTETRA   288618  1       78762   79063   79250   79068   506094  504938
         506091  506095  506098  506096
CTETRA   288619  1       78774   79250   78881   79089   504941  506099
         506100  504947  504946  506101
CTETRA   288620  1       25835   79250   78879   78889   506102  506103
         506104  506105  506090  506106
CTETRA   288621  1       25835   78879   79250   78881   506104  506103
         506102  506107  506108  506099
CTETRA   288622  1       78774   79250   78877   78881   504941  506109
         506110  506100  506099  506111
CTETRA   288623  1       78877   79250   78879   78881   506109  506103
         506112  506111  506099  506108
CTETRA   288624  1       78818   79250   79063   79068   505076  504938
         505075  506113  506096  506098
CTETRA   288625  1       78774   78877   79250   79087   506110  506109
         504941  506114  506115  506116
CTETRA   288626  1       78877   78879   79250   79087   506112  506103
         506109  506115  506117  506116
CTETRA   288627  1       78770   79250   78878   79087   506118  506119
         506120  505084  506116  506121
CTETRA   288628  1       78878   79250   78879   79087   506119  506103
         506122  506121  506116  506117
CTETRA   288629  1       78827   78889   79250   79068   506123  506090
         506124  506125  506097  506096
CTETRA   288630  1       78827   78878   79250   78879   506126  506119
         506124  506127  506122  506103
CTETRA   288631  1       78770   79250   78827   78878   506118  506124
         506128  506120  506119  506126
CTETRA   288632  1       78827   78879   79250   78889   506127  506103
         506124  506123  506106  506090
CTETRA   288633  1       78770   78827   79250   79068   506128  506124
         506118  506129  506125  506096
CTETRA   288634  1       35107   35159   79249   78773   327265  506130
         506131  506132  506133  506134
CTETRA   288635  1       35107   35207   79249   35159   327261  506135
         506131  327265  327267  506130
CTETRA   288636  1       35255   35337   79249   78763   168677  506136
         506137  506138  506139  506140
CTETRA   288637  1       35255   35293   79249   35337   168681  506141
         506137  168677  168676  506136
CTETRA   288638  1       35337   79249   78763   79041   506136  506140
         506139  506142  506143  506144
CTETRA   288639  1       78763   79249   78883   79041   506140  506145
         506146  506144  506143  506147
CTETRA   288640  1       78771   78883   79249   79041   506148  506145
         506149  506150  506147  506143
CTETRA   288641  1       35159   35255   79249   78773   327273  506137
         506130  506133  506151  506134
CTETRA   288642  1       35159   35255   35207   79249   327273  168680
         327267  506130  506137  506135
CTETRA   288643  1       35107   79249   48723   78773   506131  506152
         506153  506132  506134  506154
CTETRA   288644  1       48723   79249   78771   78883   506152  506149
         506155  506156  506145  506148
CTETRA   288645  1       48723   78773   79249   78883   506154  506134
         506152  506156  506157  506145
CTETRA   288646  1       35158   48723   79249   78771   506158  506152
         506159  506160  506155  506149
CTETRA   288647  1       78763   79249   78773   78883   506140  506134
         506161  506146  506145  506157
CTETRA   288648  1       35293   78771   79249   79041   506162  506149
         506141  506163  506150  506143
CTETRA   288649  1       35207   35255   35293   79249   168680  168681
         168679  506135  506137  506141
CTETRA   288650  1       78742   78822   79248   79066   506164  505663
         506165  506166  505658  506167
CTETRA   288651  1       35061   79248   35122   78822   505662  506168
         374163  505661  505663  506169
CTETRA   288652  1       78752   79248   79066   79052   505675  506167
         506170  506171  506172  506173
CTETRA   288653  1       78742   79066   79248   79052   506166  506167
         506165  506174  506173  506172
CTETRA   288654  1       35061   79248   35169   35122   505662  505673
         374164  374163  506168  374143
CTETRA   288655  1       35122   78742   78822   79248   506175  506164
         506169  506168  506165  505663
CTETRA   288656  1       78742   79248   78833   79052   506165  506176
         506177  506174  506172  506178
CTETRA   288657  1       78752   78833   79248   79052   506179  506176
         505675  506171  506178  506172
CTETRA   288658  1       35346   78833   79248   78752   506180  506176
         506181  506182  506179  505675
CTETRA   288659  1       35264   79248   35346   78833   506183  506181
         377733  506184  506176  506180
CTETRA   288660  1       35169   35220   79248   78752   374147  506185
         505673  505674  506186  505675
CTETRA   288661  1       35122   79248   35169   35220   506168  505673
         374143  374146  506185  374147
CTETRA   288662  1       35122   79248   35170   78742   506168  506187
         377681  506175  506165  506188
CTETRA   288663  1       35264   78742   79248   78833   506189  506165
         506183  506184  506177  506176
CTETRA   288664  1       35307   35346   79248   78752   115886  506181
         506190  506191  506182  505675
CTETRA   288665  1       35264   35346   79248   35307   377733  506181
         506183  374141  115886  506190
CTETRA   288666  1       35122   35170   79248   35220   377681  506187
         506168  374146  377686  506185
CTETRA   288667  1       35170   79248   35264   78742   506187  506183
         377690  506188  506165  506189
CTETRA   288668  1       35220   35307   79248   78752   374140  506190
         506185  506186  506191  505675
CTETRA   288669  1       35220   79248   35307   35264   506185  506190
         374140  374139  506183  374141
CTETRA   288670  1       35170   79248   35220   35264   506187  506185
         377686  377690  506183  374139
CTETRA   288671  1       25974   26064   79247   78769   378593  506192
         506193  506194  506195  506196
CTETRA   288672  1       25974   26020   79247   26064   378595  506197
         506193  378593  378596  506192
CTETRA   288673  1       26109   78758   79247   79183   506198  506199
         506200  506201  506202  506203
CTETRA   288674  1       48771   79247   79053   79183   506204  506205
         506206  506207  506203  506208
CTETRA   288675  1       48771   78764   79053   79247   506209  506210
         506206  506204  506211  506205
CTETRA   288676  1       78758   79053   79247   79183   506212  506205
         506199  506202  506208  506203
CTETRA   288677  1       78755   79247   78758   79053   506213  506199
         506214  506215  506205  506212
CTETRA   288678  1       26064   79247   78769   79183   506192  506196
         506195  506216  506203  506217
CTETRA   288679  1       48771   78769   79247   79183   506218  506196
         506204  506207  506217  506203
CTETRA   288680  1       48771   78769   78764   79247   506218  506219
         506209  506204  506196  506211
CTETRA   288681  1       25974   79247   78764   78769   506193  506211
         506220  506194  506196  506219
CTETRA   288682  1       25974   79247   26020   78764   506193  506197
         378595  506220  506211  506221
CTETRA   288683  1       78755   78764   79247   79053   506222  506211
         506213  506215  506210  506205
CTETRA   288684  1       26064   26109   79247   79183   166359  506200
         506192  506216  506201  506203
CTETRA   288685  1       26020   26109   79247   26064   354987  506200
         506197  378596  166359  506192
CTETRA   288686  1       26066   79247   78755   78764   506223  506213
         506224  506225  506211  506222
CTETRA   288687  1       26020   26109   26066   79247   354987  354979
         354986  506197  506200  506223
CTETRA   288688  1       78762   78825   79246   79063   506226  506227
         506228  506094  506229  504922
CTETRA   288689  1       26082   79246   78762   78825   506230  506228
         506231  506232  506227  506226
CTETRA   288690  1       78762   79063   79246   79089   506094  504922
         506228  506092  504923  504901
CTETRA   288691  1       78759   79246   78825   79063   504896  506227
         506233  504920  504922  506229
CTETRA   288692  1       26082   78759   79246   78825   506234  504896
         506230  506232  506233  506227
CTETRA   288693  1       26035   78762   79246   79089   506235  506228
         506236  506237  506092  504901
CTETRA   288694  1       26035   26082   79246   78762   374697  506230
         506236  506235  506231  506228
CTETRA   288695  1       26035   79246   26082   26125   506236  506230
         374697  374696  506238  374692
CTETRA   288696  1       26035   79246   26125   26081   506236  506238
         374696  118586  506239  371362
CTETRA   288697  1       26082   26157   79246   78759   374694  506240
         506230  506234  506241  504896
CTETRA   288698  1       26082   79246   26157   26125   506230  506240
         374694  374692  506238  374693
CTETRA   288699  1       26081   79246   78886   79089   506239  504898
         506242  506243  504901  504900
CTETRA   288700  1       26081   79246   26125   78886   506239  506238
         371362  506242  504898  506244
CTETRA   288701  1       78601   79182   79245   79202   506245  506246
         506247  506248  505861  506249
CTETRA   288702  1       78601   79069   79245   79182   506250  506251
         506247  506245  506252  506246
CTETRA   288703  1       78768   79245   79058   79243   506253  506254
         505038  506255  506256  506257
CTETRA   288704  1       78768   79069   79245   79243   506258  506251
         506253  506255  506259  506256
CTETRA   288705  1       78601   79245   79069   79205   506247  506251
         506250  506260  506261  506262
CTETRA   288706  1       78760   79245   79182   79202   506263  506246
         505862  505835  506249  505861
CTETRA   288707  1       78760   79245   79069   79182   506263  506251
         506264  505862  506246  506252
CTETRA   288708  1       78768   78885   79245   79069   505053  506265
         506253  506258  506266  506251
CTETRA   288709  1       78768   79245   78885   79058   506253  506265
         505053  505038  506254  505052
CTETRA   288710  1       79069   79205   79245   79243   506262  506261
         506251  506259  506267  506256
CTETRA   288711  1       78601   79068   79245   79205   506268  506269
         506247  506260  506270  506261
CTETRA   288712  1       78601   79245   79068   79202   506247  506269
         506268  506248  506249  505837
CTETRA   288713  1       78770   78880   79245   79058   506271  506272
         506273  506274  505046  506254
CTETRA   288714  1       78880   78885   79245   79058   505051  506265
         506272  505046  505052  506254
CTETRA   288715  1       78828   79245   78878   78880   506275  506276
         506277  506278  506272  506279
CTETRA   288716  1       78770   78878   79245   78880   506120  506276
         506273  506271  506279  506272
CTETRA   288717  1       78760   79068   79245   79202   505834  506269
         506263  505835  505837  506249
CTETRA   288718  1       78770   78827   79245   78878   506128  506280
         506273  506120  506126  506276
CTETRA   288719  1       78827   78828   79245   78878   506281  506275
         506280  506126  506277  506276
CTETRA   288720  1       78760   79245   78885   79069   506263  506265
         506282  506264  506251  506266
CTETRA   288721  1       78828   79245   78880   78885   506275  506272
         506278  506283  506265  505051
CTETRA   288722  1       78770   79245   79068   79205   506273  506269
         506129  506284  506261  506270
CTETRA   288723  1       78770   79245   78827   79068   506273  506280
         506128  506129  506269  506125
CTETRA   288724  1       78827   79245   78828   79068   506280  506275
         506281  506125  506269  506285
CTETRA   288725  1       78760   78885   79245   78828   506282  506265
         506263  506286  506283  506275
CTETRA   288726  1       78760   78828   79245   79068   506286  506275
         506263  505834  506285  506269
CTETRA   288727  1       26335   79244   78900   79033   506287  506288
         506289  506290  506291  506292
CTETRA   288728  1       78747   78900   79244   79033   505033  506288
         506293  506294  506292  506291
CTETRA   288729  1       26314   26335   79244   78900   376670  506287
         506295  505026  506289  506288
CTETRA   288730  1       26314   79244   78747   78900   506295  506293
         505034  505026  506288  505033
CTETRA   288731  1       26258   79244   26313   78890   506296  506297
         422000  506298  506299  506300
CTETRA   288732  1       26258   26313   79244   26282   422000  506297
         506296  376679  421992  506301
CTETRA   288733  1       26334   79244   26335   79033   506302  506287
         383514  506303  506291  506290
CTETRA   288734  1       26282   26314   79244   78747   376671  506295
         506301  506304  505034  506293
CTETRA   288735  1       26282   26314   26335   79244   376671  376670
         376669  506301  506295  506287
CTETRA   288736  1       26313   79244   26334   78890   506297  506302
         421993  506300  506299  506305
CTETRA   288737  1       26282   26334   26313   79244   421994  421993
         421992  506301  506302  506297
CTETRA   288738  1       78747   79244   78890   79033   506293  506299
         506306  506294  506291  506307
CTETRA   288739  1       26334   78890   79244   79033   506305  506299
         506302  506303  506307  506291
CTETRA   288740  1       26258   78747   79244   78890   506308  506293
         506296  506298  506306  506299
CTETRA   288741  1       26258   26282   79244   78747   376679  506301
         506296  506308  506304  506293
CTETRA   288742  1       26282   26335   26334   79244   376669  383514
         421994  506301  506287  506302
CTETRA   288743  1       48637   79243   48778   78811   506309  506310
         506311  506312  506313  506314
CTETRA   288744  1       48637   48737   48778   79243   506315  506316
         506311  506309  506317  506310
CTETRA   288745  1       48637   79243   78811   79088   506309  506313
         506312  506318  506319  506320
CTETRA   288746  1       48778   79243   78830   78811   506310  506321
         506322  506314  506313  506323
CTETRA   288747  1       48615   79243   48697   79205   506324  506325
         506326  506327  506267  506328
CTETRA   288748  1       48615   78830   79243   79205   506329  506321
         506324  506327  506330  506267
CTETRA   288749  1       48597   78883   79243   79088   506331  506332
         506333  506334  506335  506319
CTETRA   288750  1       48597   78882   79243   78883   506336  506337
         506333  506331  506338  506332
CTETRA   288751  1       78600   79243   78830   79069   506339  506321
         506340  506341  506259  506342
CTETRA   288752  1       78765   79243   78883   79088   506343  506332
         506344  506345  506319  506335
CTETRA   288753  1       78765   79243   78882   78883   506343  506337
         506346  506344  506332  506338
CTETRA   288754  1       78754   79243   78765   79088   506347  506343
         506348  505890  506319  506345
CTETRA   288755  1       78754   78765   79243   79069   506348  506343
         506347  506349  506350  506259
CTETRA   288756  1       48615   79243   48737   48697   506324  506317
         506351  506326  506325  506352
CTETRA   288757  1       78830   79069   79243   79205   506342  506259
         506321  506330  506262  506267
CTETRA   288758  1       48597   48648   79243   78882   506353  506354
         506333  506336  506355  506337
CTETRA   288759  1       48597   79243   48648   48737   506333  506354
         506353  506356  506317  506357
CTETRA   288760  1       78768   79243   78882   79069   506255  506337
         506358  506258  506259  506359
CTETRA   288761  1       78768   78882   79243   79058   506358  506337
         506255  505038  506360  506257
CTETRA   288762  1       78765   78882   79243   79069   506346  506337
         506343  506350  506359  506259
CTETRA   288763  1       48648   48697   79243   78882   506361  506325
         506354  506355  506362  506337
CTETRA   288764  1       48648   79243   48697   48737   506354  506325
         506361  506357  506317  506352
CTETRA   288765  1       48697   79243   78882   79058   506325  506337
         506362  506363  506257  506360
CTETRA   288766  1       78597   79099   79242   79173   506364  506365
         506366  506367  506368  506369
CTETRA   288767  1       78597   79071   79242   79099   506370  506371
         506366  506364  506372  506365
CTETRA   288768  1       78804   78837   79242   79239   506373  506374
         506375  506376  506377  506378
CTETRA   288769  1       78804   79242   79072   79239   506375  506379
         506380  506376  506378  506381
CTETRA   288770  1       78597   79173   79242   79177   506367  506369
         506366  506382  506383  506384
CTETRA   288771  1       79093   79242   79099   79173   506385  506365
         506386  506387  506369  506368
CTETRA   288772  1       79071   79093   79242   79099   506388  506385
         506371  506372  506386  506365
CTETRA   288773  1       78598   79242   79173   79177   506389  506369
         506390  506391  506384  506383
CTETRA   288774  1       78598   78804   79242   79072   506392  506375
         506389  506393  506380  506379
CTETRA   288775  1       78598   79242   78804   78837   506389  506375
         506392  506394  506374  506373
CTETRA   288776  1       78836   79242   78837   79239   506395  506374
         506396  506397  506378  506377
CTETRA   288777  1       78836   79072   79242   79239   506398  506379
         506395  506397  506381  506378
CTETRA   288778  1       78678   79242   79072   79177   506399  506379
         506400  506401  506384  506402
CTETRA   288779  1       78598   79072   79242   79177   506393  506379
         506389  506391  506402  506384
CTETRA   288780  1       78598   78600   79242   78837   506403  506404
         506389  506394  506405  506374
CTETRA   288781  1       78678   79242   78836   79072   506399  506395
         506406  506400  506379  506398
CTETRA   288782  1       78678   78836   79242   79071   506406  506395
         506399  506407  506408  506371
CTETRA   288783  1       78600   79242   78836   79071   506404  506395
         506409  506410  506371  506408
CTETRA   288784  1       78600   79242   79071   79093   506404  506371
         506410  506411  506385  506388
CTETRA   288785  1       48610   79241   48674   79091   506412  506413
         506414  506415  505688  506416
CTETRA   288786  1       48674   79241   78744   79091   506413  505686
         506417  506416  505688  505685
CTETRA   288787  1       48610   78856   79241   79091   506418  506419
         506412  506415  506420  505688
CTETRA   288788  1       48610   48674   79241   48711   506414  506413
         506412  506421  506422  506423
CTETRA   288789  1       48804   79241   78741   78744   506424  505713
         506425  506426  505686  505706
CTETRA   288790  1       78856   79241   79091   79141   506419  505688
         506420  506427  505696  505695
CTETRA   288791  1       78736   79241   78741   78910   505714  505713
         505716  506428  506429  506430
CTETRA   288792  1       48745   78741   79241   78910   506431  505713
         506432  506433  506430  506429
CTETRA   288793  1       48629   48745   79241   78910   506434  506432
         506435  506436  506433  506429
CTETRA   288794  1       48629   48745   48711   79241   506434  506437
         506438  506435  506432  506423
CTETRA   288795  1       48629   79241   48759   78856   506435  506439
         506440  506441  506419  506442
CTETRA   288796  1       48629   48711   48759   79241   506438  506443
         506440  506435  506423  506439
CTETRA   288797  1       78856   79094   79241   79141   506444  506445
         506419  506427  506446  505696
CTETRA   288798  1       78856   78910   79241   79094   506447  506429
         506419  506444  506448  506445
CTETRA   288799  1       48629   79241   78856   78910   506435  506419
         506441  506436  506429  506447
CTETRA   288800  1       1536    79240   25840   79040   506449  506450
         355359  506451  506452  506453
CTETRA   288801  1       1536    25777   25840   79240   377670  377669
         355359  506449  506454  506450
CTETRA   288802  1       1536    78903   79240   79040   506455  506456
         506449  506451  506457  506452
CTETRA   288803  1       78806   78821   79240   79076   506458  506459
         506460  506461  506462  506463
CTETRA   288804  1       78806   79240   78845   79076   506460  506464
         506465  506461  506463  506466
CTETRA   288805  1       25840   79240   78821   79040   506450  506459
         506467  506453  506452  506468
CTETRA   288806  1       1537    78805   79240   78903   506469  506470
         506471  506472  506473  506456
CTETRA   288807  1       78805   78845   79240   79076   506474  506464
         506470  506475  506466  506463
CTETRA   288808  1       25946   78806   79240   78845   506476  506460
         506477  506478  506465  506464
CTETRA   288809  1       25946   79240   78806   78821   506477  506460
         506476  506479  506459  506458
CTETRA   288810  1       25840   79240   25890   78821   506450  506480
         120661  506467  506459  506481
CTETRA   288811  1       25777   25890   25840   79240   377667  120661
         377669  506454  506480  506450
CTETRA   288812  1       25891   78845   79240   78805   506482  506464
         506483  506484  506474  506470
CTETRA   288813  1       25891   25946   79240   78845   353713  506477
         506483  506482  506478  506464
CTETRA   288814  1       1537    25841   79240   78805   454849  506485
         506471  506469  506486  506470
CTETRA   288815  1       1537    79240   25841   25777   506471  506485
         454849  377714  506454  377664
CTETRA   288816  1       25841   25891   79240   78805   456698  506483
         506485  506486  506484  506470
CTETRA   288817  1       25841   25891   25946   79240   456698  353713
         377672  506485  506483  506477
CTETRA   288818  1       25777   25841   25890   79240   377664  377668
         377667  506454  506485  506480
CTETRA   288819  1       25890   79240   25946   78821   506480  506477
         377674  506481  506459  506479
CTETRA   288820  1       25841   79240   25946   25890   506485  506477
         377672  377668  506480  377674
CTETRA   288821  1       48681   79239   48773   79072   506487  506488
         506489  506490  506381  506491
CTETRA   288822  1       48641   48773   48681   79239   506492  506489
         506493  506494  506488  506487
CTETRA   288823  1       48585   79239   48681   78836   506495  506487
         506496  506497  506397  506498
CTETRA   288824  1       48585   48681   79239   48641   506496  506487
         506495  506499  506493  506494
CTETRA   288825  1       48569   48718   79239   79072   506500  506501
         506502  506503  506504  506381
CTETRA   288826  1       48569   48641   79239   48718   506505  506494
         506502  506500  506506  506501
CTETRA   288827  1       48681   78836   79239   79072   506498  506397
         506487  506490  506398  506381
CTETRA   288828  1       48585   79239   48772   48641   506495  506507
         506508  506499  506494  506509
CTETRA   288829  1       48569   79239   48616   78804   506502  506510
         506511  506512  506376  506513
CTETRA   288830  1       48569   48641   48616   79239   506505  506514
         506511  506502  506494  506510
CTETRA   288831  1       48569   79239   78804   79072   506502  506376
         506512  506503  506381  506380
CTETRA   288832  1       48585   48772   79239   78837   506508  506507
         506495  506515  506516  506377
CTETRA   288833  1       48585   79239   78836   78837   506495  506397
         506497  506515  506377  506396
CTETRA   288834  1       48616   48772   79239   48641   506517  506507
         506510  506514  506509  506494
CTETRA   288835  1       48616   79239   48772   78837   506510  506507
         506517  506518  506377  506516
CTETRA   288836  1       48616   78804   79239   78837   506513  506376
         506510  506518  506373  506377
CTETRA   288837  1       78691   79238   78924   79121   506519  506520
         506521  506522  506523  506524
CTETRA   288838  1       78713   78924   79238   79121   506525  506520
         506526  506527  506524  506523
CTETRA   288839  1       78713   79238   78914   79121   506526  506528
         506529  506527  506523  506530
CTETRA   288840  1       78691   78914   79238   79121   506531  506528
         506519  506522  506530  506523
CTETRA   288841  1       35282   35324   79238   78713   333124  506532
         506533  506534  506535  506526
CTETRA   288842  1       35282   35324   35362   79238   333124  238892
         113486  506533  506532  506536
CTETRA   288843  1       35325   79238   35363   78914   506537  506538
         113468  506539  506528  506540
CTETRA   288844  1       35363   79238   78691   78914   506538  506519
         506541  506540  506528  506531
CTETRA   288845  1       35282   78713   79238   78914   506534  506526
         506533  506542  506529  506528
CTETRA   288846  1       35362   35419   79238   78924   113481  506543
         506536  506544  506545  506520
CTETRA   288847  1       35419   78691   79238   78924   506546  506519
         506543  506545  506521  506520
CTETRA   288848  1       35363   79238   35419   78691   506538  506543
         113469  506541  506519  506546
CTETRA   288849  1       35325   35419   35363   79238   113466  113469
         113468  506537  506543  506538
CTETRA   288850  1       35282   79238   35325   78914   506533  506537
         113485  506542  506528  506539
CTETRA   288851  1       35325   35362   35419   79238   113483  113481
         113466  506537  506536  506543
CTETRA   288852  1       35282   79238   35362   35325   506533  506536
         113486  113485  506537  113483
CTETRA   288853  1       35629   78857   79237   79026   506547  506548
         506549  506550  506551  506552
CTETRA   288854  1       35609   79237   35629   78857   506553  506549
         245103  506554  506548  506547
CTETRA   288855  1       35495   79237   78928   79026   506555  506556
         506557  506558  506552  506559
CTETRA   288856  1       35495   79237   35538   78928   506555  506560
         333912  506557  506556  506561
CTETRA   288857  1       78857   78927   79237   79026   506562  506563
         506548  506551  506564  506552
CTETRA   288858  1       35609   79237   78857   78927   506553  506548
         506554  506565  506563  506562
CTETRA   288859  1       35587   35629   79237   79026   364888  506549
         506566  506567  506550  506552
CTETRA   288860  1       35587   35629   35609   79237   364888  245103
         364890  506566  506549  506553
CTETRA   288861  1       35495   35563   79237   79026   271594  506568
         506555  506558  506569  506552
CTETRA   288862  1       35495   35538   79237   35563   333912  506560
         506555  271594  463992  506568
CTETRA   288863  1       78927   78928   79237   79026   506570  506556
         506563  506564  506559  506552
CTETRA   288864  1       35538   79237   78927   78928   506560  506563
         506571  506561  506556  506570
CTETRA   288865  1       35564   79237   35609   78927   506572  506553
         367072  506573  506563  506565
CTETRA   288866  1       35564   79237   35587   35609   506572  506566
         463994  367072  506553  364890
CTETRA   288867  1       35563   35587   79237   79026   363812  506566
         506568  506569  506567  506552
CTETRA   288868  1       35538   35587   79237   35563   463995  506566
         506560  463992  363812  506568
CTETRA   288869  1       35538   79237   35564   78927   506560  506572
         208802  506571  506563  506573
CTETRA   288870  1       35538   35587   35564   79237   463995  463994
         208802  506560  506566  506572
CTETRA   288871  1       48579   79236   48710   78656   506574  506575
         506576  506577  506578  506579
CTETRA   288872  1       48579   48793   48710   79236   506580  506581
         506576  506574  506582  506575
CTETRA   288873  1       78656   78803   79236   78850   506583  506584
         506578  506585  506586  506587
CTETRA   288874  1       48710   79236   48793   78850   506575  506582
         506581  506588  506587  506589
CTETRA   288875  1       48579   48777   79236   78656   506590  506591
         506574  506577  506592  506578
CTETRA   288876  1       48579   48777   48793   79236   506590  506593
         506580  506574  506591  506582
CTETRA   288877  1       48599   79236   78803   78850   506594  506584
         506595  506596  506587  506586
CTETRA   288878  1       48599   79236   48693   78803   506594  506597
         506598  506595  506584  506599
CTETRA   288879  1       48693   79236   48777   78803   506597  506591
         506600  506599  506584  506601
CTETRA   288880  1       48599   48793   79236   78850   506602  506582
         506594  506596  506589  506587
CTETRA   288881  1       48599   48693   79236   48793   506598  506597
         506594  506602  506603  506582
CTETRA   288882  1       48693   48777   79236   48793   506600  506591
         506597  506603  506593  506582
CTETRA   288883  1       48655   48696   79235   78688   506604  506605
         506606  506607  506608  506609
CTETRA   288884  1       48655   48682   79235   48696   506610  506611
         506606  506604  506612  506605
CTETRA   288885  1       48655   79235   78670   78688   506606  506613
         506614  506607  506609  506615
CTETRA   288886  1       48655   79235   48682   78670   506606  506611
         506610  506614  506613  506616
CTETRA   288887  1       48620   79235   48660   78932   506617  506618
         506619  506620  506621  506622
CTETRA   288888  1       48660   79235   78702   78932   506618  506623
         506624  506622  506621  506625
CTETRA   288889  1       78656   79235   78932   79100   506626  506621
         506627  506628  506629  506630
CTETRA   288890  1       78702   78932   79235   79100   506625  506621
         506623  506631  506630  506629
CTETRA   288891  1       48660   79235   48696   78702   506618  506605
         506632  506624  506623  506633
CTETRA   288892  1       48620   79235   48696   48660   506617  506605
         506634  506619  506618  506632
CTETRA   288893  1       78656   78670   79235   79122   506635  506613
         506626  506636  506637  506638
CTETRA   288894  1       78670   78688   79235   79122   506615  506609
         506613  506637  506639  506638
CTETRA   288895  1       78656   79122   79235   79100   506636  506638
         506626  506628  506640  506629
CTETRA   288896  1       78688   78702   79235   79133   506641  506623
         506609  506642  506643  506644
CTETRA   288897  1       78688   79235   79122   79133   506609  506638
         506639  506642  506644  506645
CTETRA   288898  1       48620   79235   48682   48696   506617  506611
         506646  506634  506605  506612
CTETRA   288899  1       48682   79235   78656   78670   506611  506626
         506647  506616  506613  506635
CTETRA   288900  1       48620   78656   79235   78932   506648  506626
         506617  506620  506627  506621
CTETRA   288901  1       48696   79235   78688   78702   506605  506609
         506608  506633  506623  506641
CTETRA   288902  1       48620   48682   79235   78656   506646  506611
         506617  506648  506647  506626
CTETRA   288903  1       35556   35604   79234   78952   325181  506649
         506650  506651  506652  506653
CTETRA   288904  1       35556   79234   78663   78952   506650  506654
         506655  506651  506653  506656
CTETRA   288905  1       35556   79234   35582   78663   506650  506657
         325193  506655  506654  506658
CTETRA   288906  1       35556   79234   35604   35582   506650  506649
         325181  325193  506657  325194
CTETRA   288907  1       35604   35637   79234   78952   325195  506659
         506649  506652  506660  506653
CTETRA   288908  1       35582   35604   35626   79234   325194  325197
         140637  506657  506649  506661
CTETRA   288909  1       35654   79234   35665   79105   506662  506663
         178378  506664  506665  506666
CTETRA   288910  1       35637   79234   35665   35654   506659  506663
         178384  178379  506662  178378
CTETRA   288911  1       78663   78952   79234   79105   506656  506653
         506654  506667  506668  506665
CTETRA   288912  1       35604   79234   35637   35626   506649  506659
         325195  325197  506661  178380
CTETRA   288913  1       35638   79234   35654   78663   506669  506662
         178352  506670  506654  506671
CTETRA   288914  1       35626   35638   79234   35654   140657  506669
         506661  178360  178352  506662
CTETRA   288915  1       35626   79234   35637   35654   506661  506659
         178380  178360  506662  178379
CTETRA   288916  1       52308   79233   78713   78733   506672  506673
         506674  506675  506676  506677
CTETRA   288917  1       52308   78713   79233   78729   506674  506673
         506672  506678  506679  506680
CTETRA   288918  1       1014    79233   52308   78733   506681  506672
         504407  506682  506676  506675
CTETRA   288919  1       52308   79233   52387   78729   506672  506683
         456041  506678  506680  506684
CTETRA   288920  1       1014    52308   79233   52387   504407  506672
         506681  367131  456041  506683
CTETRA   288921  1       1015    52387   79233   78729   367132  506683
         506685  506686  506684  506680
CTETRA   288922  1       1014    79233   1015    52387   506681  506685
         367128  367131  506683  367132
CTETRA   288923  1       1014    35081   79233   78733   408406  506687
         506681  506682  506688  506676
CTETRA   288924  1       1014    35141   79233   35081   408114  506689
         506681  408406  500377  506687
CTETRA   288925  1       1015    79233   35141   78729   506685  506689
         408113  506686  506680  506690
CTETRA   288926  1       1014    1015    79233   35141   367128  506685
         506681  408114  408113  506689
CTETRA   288927  1       35141   79233   35189   78729   506689  506691
         408124  506690  506680  506692
CTETRA   288928  1       35141   35189   79233   35238   408124  506691
         506689  333122  333367  506693
CTETRA   288929  1       35189   79233   35282   78729   506691  506694
         333363  506692  506680  506695
CTETRA   288930  1       35189   35282   79233   35238   333363  506694
         506691  333367  333123  506693
CTETRA   288931  1       35081   35188   79233   78733   500378  506696
         506687  506688  506697  506676
CTETRA   288932  1       35081   35141   79233   35188   500377  506689
         506687  500378  333120  506696
CTETRA   288933  1       35141   35188   35238   79233   333120  333116
         333122  506689  506696  506693
CTETRA   288934  1       35282   79233   78713   78729   506694  506673
         506534  506695  506680  506679
CTETRA   288935  1       35238   35282   79233   78713   333123  506694
         506693  506698  506534  506673
CTETRA   288936  1       35188   35238   79233   78713   333116  506693
         506696  506699  506698  506673
CTETRA   288937  1       25827   79232   48805   78662   506700  506701
         506702  506703  506704  506705
CTETRA   288938  1       25827   78653   79232   78662   506706  506707
         506700  506703  506708  506704
CTETRA   288939  1       1642    79232   25827   78653   506709  506700
         277996  506710  506707  506706
CTETRA   288940  1       1642    79232   48805   25827   506709  506701
         506711  277996  506700  506702
CTETRA   288941  1       48642   79232   48801   79059   506712  506713
         506714  506715  506716  506717
CTETRA   288942  1       48642   48801   79232   48805   506714  506713
         506712  506718  506719  506701
CTETRA   288943  1       1642    48677   79232   78653   506720  506721
         506709  506710  506722  506707
CTETRA   288944  1       1642    48805   79232   48677   506711  506701
         506709  506720  506723  506721
CTETRA   288945  1       78635   79059   79232   79184   505421  506716
         506724  506725  506726  506727
CTETRA   288946  1       48803   78643   79232   78653   506728  506729
         506730  506731  506732  506707
CTETRA   288947  1       48612   79232   48803   78635   506733  506730
         506734  506735  506724  506736
CTETRA   288948  1       48612   48677   48803   79232   506737  506738
         506734  506733  506721  506730
CTETRA   288949  1       48677   79232   48801   48805   506721  506713
         506739  506723  506701  506719
CTETRA   288950  1       48801   79232   78635   79059   506713  506724
         506740  506717  506716  505421
CTETRA   288951  1       48677   48803   79232   78653   506738  506730
         506721  506722  506731  506707
CTETRA   288952  1       48612   48801   79232   78635   506741  506713
         506733  506735  506740  506724
CTETRA   288953  1       48612   48801   48677   79232   506741  506739
         506737  506733  506713  506721
CTETRA   288954  1       35236   79231   35322   78723   506742  506743
         332514  506744  506745  506746
CTETRA   288955  1       35236   35279   35322   79231   409339  331903
         332514  506742  506747  506743
CTETRA   288956  1       35322   79231   78700   78723   506743  506748
         506749  506746  506745  506750
CTETRA   288957  1       35185   79231   78735   78719   506751  506752
         506753  506754  506755  506756
CTETRA   288958  1       35138   35185   79231   78735   409350  506751
         506757  506758  506753  506752
CTETRA   288959  1       78719   79231   78735   78907   506755  506752
         506756  506759  506760  506761
CTETRA   288960  1       35321   35359   79231   78719   240067  506762
         506763  506764  506765  506755
CTETRA   288961  1       35279   79231   35321   35359   506747  506763
         331908  331905  506762  240067
CTETRA   288962  1       35185   35235   79231   78719   331616  506766
         506751  506754  506767  506755
CTETRA   288963  1       35138   79231   35185   35235   506757  506751
         409350  409342  506766  331616
CTETRA   288964  1       35236   79231   78723   78734   506742  506745
         506744  506768  506769  506770
CTETRA   288965  1       78719   78723   79231   78907   506771  506745
         506755  506759  506772  506760
CTETRA   288966  1       78723   78734   79231   78907   506770  506769
         506745  506772  506773  506760
CTETRA   288967  1       78700   79231   78719   78723   506748  506755
         506774  506750  506745  506771
CTETRA   288968  1       35138   79231   78734   78735   506757  506769
         506775  506758  506752  506776
CTETRA   288969  1       35235   35321   79231   78719   331621  506763
         506766  506767  506764  506755
CTETRA   288970  1       35235   35321   35279   79231   331621  331908
         409334  506766  506763  506747
CTETRA   288971  1       35138   35186   79231   35235   409341  506777
         506757  409342  409331  506766
CTETRA   288972  1       35186   79231   35236   78734   506777  506742
         361707  506778  506769  506768
CTETRA   288973  1       35186   35279   35236   79231   409333  409339
         361707  506777  506747  506742
CTETRA   288974  1       35138   79231   35186   78734   506757  506777
         409341  506775  506769  506778
CTETRA   288975  1       35186   35279   79231   35235   409333  506747
         506777  409331  409334  506766
CTETRA   288976  1       35145   79230   35242   78714   506779  506780
         334276  506781  506782  506783
CTETRA   288977  1       35145   79230   35192   35242   506779  506784
         332834  334276  506780  407571
CTETRA   288978  1       1021    52398   79230   1022    367085  506785
         506786  156910  367086  506787
CTETRA   288979  1       1021    79230   35085   1022    506786  506788
         213930  156910  506787  213928
CTETRA   288980  1       1022    35145   52398   79230   332829  506789
         367086  506787  506779  506785
CTETRA   288981  1       1022    35085   35145   79230   213928  332833
         332829  506787  506788  506779
CTETRA   288982  1       1021    35144   79230   52357   213925  506790
         506786  367124  506791  506792
CTETRA   288983  1       1021    79230   52398   52357   506786  506785
         367085  367124  506792  241169
CTETRA   288984  1       35192   79230   78721   78940   506784  506793
         506794  506795  506796  506797
CTETRA   288985  1       78714   78721   79230   78940   506798  506793
         506782  506799  506797  506796
CTETRA   288986  1       35145   79230   78714   52398   506779  506782
         506781  506789  506785  506800
CTETRA   288987  1       1021    79230   35144   35085   506786  506790
         213925  213930  506788  213927
CTETRA   288988  1       35085   35192   35145   79230   213922  332834
         332833  506788  506784  506779
CTETRA   288989  1       35144   79230   52357   78721   506790  506792
         506791  506801  506793  506802
CTETRA   288990  1       52357   79230   52398   78721   506792  506785
         241169  506802  506793  506803
CTETRA   288991  1       35085   35144   35192   79230   213927  213921
         213922  506788  506790  506784
CTETRA   288992  1       35144   35192   79230   78721   213921  506784
         506790  506801  506794  506793
CTETRA   288993  1       78797   79035   79229   79142   506804  506805
         506806  506807  506808  506809
CTETRA   288994  1       78797   78863   79229   79035   506810  506811
         506806  506804  506812  506805
CTETRA   288995  1       78797   79229   79080   79142   506806  506813
         506814  506807  506809  506815
CTETRA   288996  1       78797   79229   78865   79080   506806  506816
         506817  506814  506813  506818
CTETRA   288997  1       26443   79229   78660   78865   506819  506820
         506821  506822  506816  506823
CTETRA   288998  1       78667   79229   78960   79097   506824  506825
         506826  506827  506828  506829
CTETRA   288999  1       78667   78863   78960   79229   506830  506831
         506826  506824  506811  506825
CTETRA   289000  1       78667   78967   79229   79097   506832  506833
         506824  506827  506834  506828
CTETRA   289001  1       78667   78863   79229   78967   506830  506811
         506824  506832  506835  506833
CTETRA   289002  1       26443   78660   79229   78967   506821  506820
         506819  506836  506837  506833
CTETRA   289003  1       26443   79229   78863   78967   506819  506811
         506838  506836  506833  506835
CTETRA   289004  1       78660   78865   79229   79080   506823  506816
         506820  506839  506818  506813
CTETRA   289005  1       78596   79229   79080   79109   506840  506813
         504796  506841  506842  506843
CTETRA   289006  1       78660   79080   79229   79109   506839  506813
         506820  506844  506843  506842
CTETRA   289007  1       78960   79229   79142   79097   506825  506809
         506845  506829  506828  506846
CTETRA   289008  1       78660   79229   78967   79097   506820  506833
         506837  506847  506828  506834
CTETRA   289009  1       78596   79142   79080   79229   506848  506815
         504796  506840  506809  506813
CTETRA   289010  1       78660   79229   79097   79109   506820  506828
         506847  506844  506842  506849
CTETRA   289011  1       78596   79097   79229   79109   506850  506828
         506840  506841  506849  506842
CTETRA   289012  1       78596   79097   79142   79229   506850  506846
         506848  506840  506828  506809
CTETRA   289013  1       35371   79228   35425   78692   506851  506852
         335957  506853  506854  506855
CTETRA   289014  1       35371   79228   35389   35425   506851  506856
         335954  335957  506852  335958
CTETRA   289015  1       35425   79228   35493   78692   506852  506857
         271604  506855  506854  506858
CTETRA   289016  1       35425   35493   79228   35460   271604  506857
         506852  335456  335455  506859
CTETRA   289017  1       35292   35389   35371   79228   335942  335954
         335953  506860  506856  506851
CTETRA   289018  1       35292   79228   35371   79050   506860  506851
         335953  506861  506862  506863
CTETRA   289019  1       35371   79228   78692   79050   506851  506854
         506853  506863  506862  506864
CTETRA   289020  1       35204   79228   35292   79050   506865  506860
         335951  506866  506862  506861
CTETRA   289021  1       35204   78708   79228   79050   506867  506868
         506865  506866  506869  506862
CTETRA   289022  1       35389   35425   79228   35460   335958  506852
         506856  335948  335456  506859
CTETRA   289023  1       35460   35493   79228   78938   335455  506857
         506859  506870  506871  506872
CTETRA   289024  1       35493   78692   79228   78938   506858  506854
         506857  506871  506873  506872
CTETRA   289025  1       78692   79228   78938   79100   506854  506872
         506873  506874  506875  506876
CTETRA   289026  1       78674   78938   79228   79100   506877  506872
         506878  506879  506876  506875
CTETRA   289027  1       35292   79228   35370   35389   506860  506880
         335944  335942  506856  335943
CTETRA   289028  1       78692   78708   79050   79228   506881  506869
         506864  506854  506868  506862
CTETRA   289029  1       35204   35370   79228   78708   335952  506880
         506865  506867  506882  506868
CTETRA   289030  1       35204   35370   35292   79228   335952  335944
         335951  506865  506880  506860
CTETRA   289031  1       35370   35389   79228   35460   335943  506856
         506880  335949  335948  506859
CTETRA   289032  1       35460   79228   78674   78938   506859  506878
         506883  506870  506872  506877
CTETRA   289033  1       78692   79100   78708   79228   506874  506884
         506881  506854  506875  506868
CTETRA   289034  1       78674   79228   78708   79100   506878  506868
         506885  506879  506875  506884
CTETRA   289035  1       35370   78708   78674   79228   506882  506885
         506886  506880  506868  506878
CTETRA   289036  1       26066   78755   79227   78764   506224  506887
         506888  506225  506222  506889
CTETRA   289037  1       26021   79227   26066   78755   506890  506888
         354983  506891  506887  506224
CTETRA   289038  1       25976   26066   79227   78764   418475  506888
         506892  506893  506225  506889
CTETRA   289039  1       25976   26066   26021   79227   418475  354983
         418472  506892  506888  506890
CTETRA   289040  1       48726   79227   78755   78764   506894  506887
         506895  506896  506889  506222
CTETRA   289041  1       48726   78755   79227   78757   506895  506887
         506894  506897  506898  506899
CTETRA   289042  1       25926   26021   79227   25976   418471  506890
         506900  418463  418472  506892
CTETRA   289043  1       25925   25976   79227   78764   418467  506892
         506901  506902  506893  506889
CTETRA   289044  1       25875   25925   25976   79227   418465  418467
         418461  506903  506901  506892
CTETRA   289045  1       25818   25925   79227   78764   317958  506901
         506904  506905  506902  506889
CTETRA   289046  1       25818   79227   25925   25875   506904  506901
         317958  317973  506903  418465
CTETRA   289047  1       48726   79227   48763   78757   506894  506906
         506907  506897  506899  506908
CTETRA   289048  1       25926   79227   26021   78757   506900  506890
         418471  506909  506899  506910
CTETRA   289049  1       25875   25926   79227   25976   315519  506900
         506903  418461  418463  506892
CTETRA   289050  1       25818   79227   48763   78764   506904  506906
         506911  506905  506889  506912
CTETRA   289051  1       25818   79227   25875   48763   506904  506903
         317973  506911  506906  506913
CTETRA   289052  1       25926   48763   79227   78757   506914  506906
         506900  506909  506908  506899
CTETRA   289053  1       25875   79227   25926   48763   506903  506900
         315519  506913  506906  506914
CTETRA   289054  1       35490   35492   79226   78953   335796  506915
         506916  506917  506918  506919
CTETRA   289055  1       35492   78674   79226   78953   506920  506921
         506915  506918  506922  506919
CTETRA   289056  1       78674   79226   78953   79106   506921  506919
         506922  506923  506924  506925
CTETRA   289057  1       78942   78953   79226   79106   506926  506919
         506927  506928  506925  506924
CTETRA   289058  1       78674   79226   79106   79133   506921  506924
         506923  506929  506930  506931
CTETRA   289059  1       78942   79106   79226   79133   506928  506924
         506927  506932  506931  506930
CTETRA   289060  1       35423   79226   35492   78674   506933  506915
         335802  506934  506921  506920
CTETRA   289061  1       35423   35490   35492   79226   335803  335796
         335802  506933  506916  506915
CTETRA   289062  1       35421   79226   35457   78941   506935  506936
         406998  506937  506938  506939
CTETRA   289063  1       35421   79226   35456   35457   506935  506940
         406997  406998  506936  335813
CTETRA   289064  1       35490   79226   78942   78953   506916  506927
         506941  506917  506919  506926
CTETRA   289065  1       78674   78941   79226   79133   506942  506938
         506921  506929  506943  506930
CTETRA   289066  1       78941   78942   79226   79133   506944  506927
         506938  506943  506932  506930
CTETRA   289067  1       35423   35457   35456   79226   335811  335813
         335806  506933  506936  506940
CTETRA   289068  1       35423   79226   78674   78941   506933  506921
         506934  506945  506938  506942
CTETRA   289069  1       35421   35456   79226   78942   406997  506940
         506935  506946  506947  506927
CTETRA   289070  1       35423   35456   35490   79226   335806  335805
         335803  506933  506940  506916
CTETRA   289071  1       35456   35490   79226   78942   335805  506916
         506940  506947  506941  506927
CTETRA   289072  1       78645   78657   79225   79045   504738  504734
         504740  506948  505731  505733
CTETRA   289073  1       52388   52399   79225   78646   373182  506949
         504721  505727  506950  505728
CTETRA   289074  1       52327   52399   79225   52388   373187  506949
         504719  357784  373182  504721
CTETRA   289075  1       52393   78645   79225   79044   504752  504740
         504753  506951  506952  506953
CTETRA   289076  1       52367   79225   52399   78646   506954  506949
         501972  506955  505728  506950
CTETRA   289077  1       52327   52367   79225   52399   370651  506954
         504719  373187  501972  506949
CTETRA   289078  1       78645   79225   79044   79045   504740  506953
         506952  506948  505733  506956
CTETRA   289079  1       52367   79044   79225   78646   506957  506953
         506954  506955  506958  505728
CTETRA   289080  1       78646   79044   79225   79045   506958  506953
         505728  505755  506956  505733
CTETRA   289081  1       78604   79086   79224   79126   506959  504834
         506960  506961  504848  504847
CTETRA   289082  1       79013   79118   79224   79119   506962  506963
         506964  506965  506966  504836
CTETRA   289083  1       78606   79224   79013   79118   506967  506964
         506968  506969  506963  506962
CTETRA   289084  1       78606   79012   79224   79123   506970  505936
         506967  506971  505944  504838
CTETRA   289085  1       78606   79224   79012   79016   506967  505936
         506970  506972  505938  505935
CTETRA   289086  1       78606   79224   79118   79123   506967  506963
         506969  506971  504838  506973
CTETRA   289087  1       79118   79224   79119   79123   506963  504836
         506966  506973  504838  504837
CTETRA   289088  1       26235   78606   79224   79013   506974  506967
         506975  506976  506968  506964
CTETRA   289089  1       26235   79224   78612   79013   506975  506977
         506978  506976  506964  506979
CTETRA   289090  1       78604   79224   79016   79126   506960  505938
         506980  506961  504847  505939
CTETRA   289091  1       78612   79013   79224   79119   506979  506964
         506977  506981  506965  504836
CTETRA   289092  1       26235   79224   78606   79016   506975  506967
         506974  506982  505938  506972
CTETRA   289093  1       26235   78612   79224   79016   506978  506977
         506975  506982  506983  505938
CTETRA   289094  1       78604   79224   78612   79016   506960  506977
         506984  506980  505938  506983
CTETRA   289095  1       78739   79223   78743   78905   506985  506986
         506987  506988  506989  506990
CTETRA   289096  1       78739   78743   79223   78896   506987  506986
         506985  506991  506992  506993
CTETRA   289097  1       78838   79223   79096   79180   506994  506995
         506996  506997  506998  505268
CTETRA   289098  1       78912   79096   79223   79180   505265  506995
         506999  505266  505268  506998
CTETRA   289099  1       78738   78838   79223   79075   507000  506994
         507001  507002  507003  507004
CTETRA   289100  1       78738   78743   79223   78838   507005  506986
         507001  507000  507006  506994
CTETRA   289101  1       78726   79096   79223   78912   507007  506995
         507008  507009  505265  506999
CTETRA   289102  1       78726   79223   78728   78912   507008  507010
         507011  507009  506999  507012
CTETRA   289103  1       78728   79223   78905   78912   507010  506989
         507013  507012  506999  507014
CTETRA   289104  1       78838   78905   79223   79180   507015  506989
         506994  506997  507016  506998
CTETRA   289105  1       78905   78912   79223   79180   507014  506999
         506989  507016  505266  506998
CTETRA   289106  1       78743   79223   78838   78905   506986  506994
         507006  506990  506989  507015
CTETRA   289107  1       78726   78896   79223   79075   507017  506993
         507008  507018  507019  507004
CTETRA   289108  1       26391   79222   79002   79019   507020  507021
         505981  505984  507022  505985
CTETRA   289109  1       26372   26391   79222   79002   300271  507020
         507023  507024  505981  507021
CTETRA   289110  1       26348   79222   26391   79019   507025  507020
         166816  507026  507022  505984
CTETRA   289111  1       26348   79222   26372   26391   507025  507023
         300270  166816  507020  300271
CTETRA   289112  1       26372   79222   79000   79002   507023  507027
         507028  507024  507021  507029
CTETRA   289113  1       78603   79222   79019   79125   507030  507022
         507031  507032  507033  507034
CTETRA   289114  1       26295   79222   78603   79196   507035  507030
         507036  507037  507038  507039
CTETRA   289115  1       26326   79000   79222   79196   507040  507027
         507041  507042  507043  507038
CTETRA   289116  1       26327   79222   26348   79019   507044  507025
         300269  507045  507022  507026
CTETRA   289117  1       26327   79222   26372   26348   507044  507023
         300266  300269  507025  300270
CTETRA   289118  1       26347   26372   79222   79000   300267  507023
         507046  507047  507028  507027
CTETRA   289119  1       26326   26347   79222   79000   503080  507046
         507041  507040  507047  507027
CTETRA   289120  1       26295   26326   26347   79222   105809  503080
         300261  507035  507041  507046
CTETRA   289121  1       26327   26347   26372   79222   300264  300267
         300266  507044  507046  507023
CTETRA   289122  1       26240   79222   26327   79019   507048  507044
         300274  507049  507022  507045
CTETRA   289123  1       26240   26295   26327   79222   300272  300263
         300274  507048  507035  507044
CTETRA   289124  1       26295   26347   26327   79222   300261  300264
         300263  507035  507046  507044
CTETRA   289125  1       1551    35070   79221   78977   320262  507050
         507051  507052  507053  507054
CTETRA   289126  1       1551    35070   35131   79221   320262  320264
         320256  507051  507050  507055
CTETRA   289127  1       35070   78944   79221   78977   507056  507057
         507050  507053  507058  507054
CTETRA   289128  1       35070   35131   79221   78944   320264  507055
         507050  507056  507059  507057
CTETRA   289129  1       78943   79221   78944   79110   507060  507057
         507061  507062  507063  507064
CTETRA   289130  1       78944   79221   78977   79110   507057  507054
         507058  507064  507063  507065
CTETRA   289131  1       1551    79221   1552    78977   507051  507066
         320259  507052  507054  507067
CTETRA   289132  1       1551    79221   35131   1552    507051  507055
         320256  320259  507066  320260
CTETRA   289133  1       35131   78943   79221   78944   507068  507060
         507055  507059  507061  507057
CTETRA   289134  1       78651   79221   78669   79110   507069  507070
         507071  507072  507063  507073
CTETRA   289135  1       78669   79221   78943   79110   507070  507060
         507074  507073  507063  507062
CTETRA   289136  1       35071   79221   35179   78943   507075  507076
         371921  507077  507060  507078
CTETRA   289137  1       35131   35179   79221   78943   371922  507076
         507055  507068  507078  507060
CTETRA   289138  1       35071   35179   79221   35131   371921  507076
         507075  371918  371922  507055
CTETRA   289139  1       78651   78977   79221   79110   507079  507054
         507069  507072  507065  507063
CTETRA   289140  1       35071   78943   78669   79221   507077  507074
         507080  507075  507060  507070
CTETRA   289141  1       35071   78669   78651   79221   507080  507071
         507081  507075  507070  507069
CTETRA   289142  1       1552    35131   35071   79221   320260  371918
         416954  507066  507055  507075
CTETRA   289143  1       1552    79221   78651   78977   507066  507069
         507082  507067  507054  507079
CTETRA   289144  1       25895   78632   79220   78994   507083  507084
         507085  507086  507087  507088
CTETRA   289145  1       25846   25951   79220   78639   234818  507089
         507090  507091  507092  507093
CTETRA   289146  1       25846   79220   78632   78639   507090  507084
         507094  507091  507093  507095
CTETRA   289147  1       26092   26167   79220   79008   140443  507096
         507097  507098  507099  507100
CTETRA   289148  1       26167   78994   79220   79008   507101  507088
         507096  507099  507102  507100
CTETRA   289149  1       25895   79220   25997   78994   507085  507103
         380779  507086  507088  507104
CTETRA   289150  1       25895   25951   25997   79220   234817  140414
         380779  507085  507089  507103
CTETRA   289151  1       26135   79220   26167   78994   507105  507096
         140445  507106  507088  507101
CTETRA   289152  1       26092   26135   79220   26167   140440  507105
         507097  140443  140445  507096
CTETRA   289153  1       26092   79220   78639   79008   507097  507093
         507107  507098  507100  507108
CTETRA   289154  1       78639   79220   78994   79008   507093  507088
         507109  507108  507100  507102
CTETRA   289155  1       25997   79220   26045   78994   507103  507110
         140420  507104  507088  507111
CTETRA   289156  1       25951   79220   26045   25997   507089  507110
         140418  140414  507103  140420
CTETRA   289157  1       25951   25998   79220   78639   234802  507112
         507089  507092  507113  507093
CTETRA   289158  1       26045   79220   26135   78994   507110  507105
         140439  507111  507088  507106
CTETRA   289159  1       26045   26092   26135   79220   140437  140440
         140439  507110  507097  507105
CTETRA   289160  1       25998   26092   79220   78639   378211  507097
         507112  507113  507107  507093
CTETRA   289161  1       25951   26045   79220   25998   140418  507110
         507089  234802  378210  507112
CTETRA   289162  1       25998   26092   26045   79220   378211  140437
         378210  507112  507097  507110
CTETRA   289163  1       25854   79219   78668   78655   507114  507115
         507116  507117  507118  507119
CTETRA   289164  1       25791   25854   79219   78668   320409  507114
         507120  507121  507116  507115
CTETRA   289165  1       25854   25902   79219   78655   116910  507122
         507114  507117  507123  507118
CTETRA   289166  1       25791   79219   25854   25902   507120  507114
         320409  320411  507122  116910
CTETRA   289167  1       25791   79219   52353   78668   507120  507124
         507125  507121  507115  507126
CTETRA   289168  1       78655   79219   78668   79156   507118  507115
         507119  505747  507127  507128
CTETRA   289169  1       52353   78668   79219   79156   507126  507115
         507124  507129  507128  507127
CTETRA   289170  1       25902   26000   79219   78655   116898  507130
         507122  507123  507131  507118
CTETRA   289171  1       25902   25956   79219   26000   415261  507132
         507122  116898  415256  507130
CTETRA   289172  1       25791   25855   79219   25902   419195  507133
         507120  320411  419201  507122
CTETRA   289173  1       25791   79219   25855   52353   507120  507133
         419195  507125  507124  507134
CTETRA   289174  1       52353   79219   78642   79156   507124  507135
         507136  507129  507127  507137
CTETRA   289175  1       78642   79219   78655   79156   507135  507118
         507138  507137  507127  505747
CTETRA   289176  1       25855   25956   79219   25902   419203  507132
         507133  419201  415261  507122
CTETRA   289177  1       25956   78642   79219   78973   507139  507135
         507132  507140  507141  507142
CTETRA   289178  1       78642   78655   79219   78973   507138  507118
         507135  507141  507143  507142
CTETRA   289179  1       48686   78626   79218   78998   507144  507145
         507146  507147  507148  507149
CTETRA   289180  1       78626   78970   79218   78998   507150  507151
         507145  507148  507152  507149
CTETRA   289181  1       48741   79218   78626   78970   507153  507145
         507154  507155  507151  507150
CTETRA   289182  1       48686   48741   79218   78626   507156  507153
         507146  507144  507154  507145
CTETRA   289183  1       78959   78970   78998   79218   507157  507152
         507158  507159  507151  507149
CTETRA   289184  1       48800   78998   79218   78959   507160  507149
         507161  507162  507158  507159
CTETRA   289185  1       48704   78959   79218   79022   507163  507159
         507164  507165  507166  507167
CTETRA   289186  1       48704   48800   79218   78959   507168  507161
         507164  507163  507162  507159
CTETRA   289187  1       48686   79218   48800   78998   507146  507161
         507169  507147  507149  507160
CTETRA   289188  1       48580   79218   48686   48741   507170  507146
         507171  507172  507153  507156
CTETRA   289189  1       48580   48704   79218   79022   507173  507164
         507170  507174  507165  507167
CTETRA   289190  1       48580   48800   79218   48704   507175  507161
         507170  507173  507168  507164
CTETRA   289191  1       78959   79022   78970   79218   507166  507176
         507157  507159  507167  507151
CTETRA   289192  1       48580   48800   48686   79218   507175  507169
         507171  507170  507161  507146
CTETRA   289193  1       48580   79218   78970   79022   507170  507151
         507177  507174  507167  507176
CTETRA   289194  1       78747   79062   78890   79217   507178  507179
         506306  507180  507181  507182
CTETRA   289195  1       26201   78890   79217   78747   507183  507182
         507184  507185  506306  507180
CTETRA   289196  1       26158   78825   79217   78890   507186  507187
         507188  507189  507190  507182
CTETRA   289197  1       78825   79217   78890   79062   507187  507182
         507190  507191  507181  507179
CTETRA   289198  1       26083   79217   26158   78825   507192  507188
         355862  507193  507187  507186
CTETRA   289199  1       26083   26127   26158   79217   355864  355863
         355862  507192  507194  507188
CTETRA   289200  1       26037   79217   26083   78816   507195  507192
         188347  507196  507197  507198
CTETRA   289201  1       26037   79217   26127   26083   507195  507194
         355876  188347  507192  355864
CTETRA   289202  1       26201   79217   78826   78747   507184  507199
         507200  507185  507180  505392
CTETRA   289203  1       78747   78826   79062   79217   505392  507201
         507178  507180  507199  507181
CTETRA   289204  1       26127   26158   79217   26201   355863  507188
         507194  355875  355872  507184
CTETRA   289205  1       78816   78825   79062   79217   507202  507191
         507203  507197  507187  507181
CTETRA   289206  1       26083   78816   79217   78825   507198  507197
         507192  507193  507202  507187
CTETRA   289207  1       26037   26127   79217   78826   355876  507194
         507195  507204  507205  507199
CTETRA   289208  1       26037   79217   78816   78826   507195  507197
         507196  507204  507199  507206
CTETRA   289209  1       78816   79062   78826   79217   507203  507201
         507206  507197  507181  507199
CTETRA   289210  1       35274   78701   79216   78922   507207  505761
         507208  507209  505758  505762
CTETRA   289211  1       35180   79216   35274   78701   507210  507208
         371869  507211  505761  507207
CTETRA   289212  1       35180   35230   79216   78685   358619  507212
         507210  507213  507214  505778
CTETRA   289213  1       35180   79216   35230   35273   507210  507212
         358619  358618  507215  358614
CTETRA   289214  1       35230   78682   79216   78943   507216  505782
         507212  507217  505780  505779
CTETRA   289215  1       35230   79216   78685   78943   507212  505778
         507214  507217  505779  505777
CTETRA   289216  1       35317   78922   79216   78946   507218  505762
         507219  507220  507221  505791
CTETRA   289217  1       35380   79216   78682   78946   507222  505782
         507223  507224  505791  505788
CTETRA   289218  1       35180   35273   35274   79216   358618  371867
         371869  507210  507215  507208
CTETRA   289219  1       35230   35273   79216   78682   358614  507215
         507212  507216  507225  505782
CTETRA   289220  1       35274   79216   35317   78922   507208  507219
         321928  507209  505762  507218
CTETRA   289221  1       35273   35380   79216   78682   358617  507222
         507215  507225  507223  505782
CTETRA   289222  1       35273   35380   35317   79216   358617  371870
         371865  507215  507222  507219
CTETRA   289223  1       35273   35317   35274   79216   371865  321928
         371867  507215  507219  507208
CTETRA   289224  1       26165   26207   79215   78867   466826  505242
         507226  507227  505238  505243
CTETRA   289225  1       26133   26165   26207   79215   466828  466826
         466827  507228  507226  505242
CTETRA   289226  1       26090   26165   79215   79114   466832  507226
         507229  507230  507231  507232
CTETRA   289227  1       26165   78867   79215   79114   507227  505243
         507226  507231  504887  507232
CTETRA   289228  1       78659   79215   79081   79150   507233  507234
         507235  507236  507237  507238
CTETRA   289229  1       78659   79215   78868   79081   507233  505254
         507239  507235  507234  505249
CTETRA   289230  1       25995   79215   26089   78868   507240  507241
         380614  507242  505254  507243
CTETRA   289231  1       25995   79215   26043   26089   507240  507244
         380770  380614  507241  380771
CTETRA   289232  1       26089   79215   26164   78868   507241  505253
         353616  507243  505254  505252
CTETRA   289233  1       26089   26133   26164   79215   353623  353625
         353616  507241  507228  505253
CTETRA   289234  1       26090   26165   26133   79215   466832  466828
         466833  507229  507226  507228
CTETRA   289235  1       26090   79215   78968   79114   507229  507245
         507246  507230  507232  507247
CTETRA   289236  1       25995   78659   79215   78868   507248  507233
         507240  507242  507239  505254
CTETRA   289237  1       25995   26043   79215   78659   380770  507244
         507240  507248  507249  507233
CTETRA   289238  1       78867   79081   79215   79150   505256  507234
         505243  507250  507238  507237
CTETRA   289239  1       78659   78968   79215   79150   507251  507245
         507233  507236  507252  507237
CTETRA   289240  1       26043   79215   26133   26089   507244  507228
         380772  380771  507241  353623
CTETRA   289241  1       26043   26133   79215   26090   380772  507228
         507244  380765  466833  507229
CTETRA   289242  1       26043   26090   79215   78968   380765  507229
         507244  507253  507246  507245
CTETRA   289243  1       26043   79215   78659   78968   507244  507233
         507249  507253  507245  507251
CTETRA   289244  1       26190   78621   79214   78976   507254  507255
         507256  507257  507258  507259
CTETRA   289245  1       26151   79214   26190   78621   507260  507256
         152551  507261  507255  507254
CTETRA   289246  1       78621   78630   79214   79043   507262  507263
         507255  507264  507265  507266
CTETRA   289247  1       78621   79214   78976   79043   507255  507259
         507258  507264  507266  507267
CTETRA   289248  1       25930   78643   79214   79152   507268  507269
         507270  507271  507272  507273
CTETRA   289249  1       25930   26026   79214   78643   253030  507274
         507270  507268  507275  507269
CTETRA   289250  1       78630   78643   79214   79043   507276  507269
         507263  507265  507277  507266
CTETRA   289251  1       78643   78976   79214   79043   507278  507259
         507269  507277  507267  507266
CTETRA   289252  1       26151   26219   79214   78621   152560  507279
         507260  507261  507280  507255
CTETRA   289253  1       26116   79214   26188   78630   507281  507282
         319617  507283  507263  507284
CTETRA   289254  1       26116   26219   26188   79214   500941  152535
         319617  507281  507279  507282
CTETRA   289255  1       78630   79214   78643   79152   507263  507269
         507276  507285  507273  507272
CTETRA   289256  1       26073   79214   78643   78976   507286  507269
         507287  507288  507259  507278
CTETRA   289257  1       26071   79214   78630   79152   507289  507263
         507290  507291  507273  507285
CTETRA   289258  1       26116   26151   26219   79214   418936  152560
         500941  507281  507260  507279
CTETRA   289259  1       26026   26073   79214   78643   253024  507286
         507274  507275  507287  507269
CTETRA   289260  1       26071   79214   26116   78630   507289  507281
         319613  507290  507263  507283
CTETRA   289261  1       26026   26071   79214   26116   418939  507289
         507274  418937  319613  507281
CTETRA   289262  1       26073   79214   26151   26116   507286  507260
         314946  418935  507281  418936
CTETRA   289263  1       26026   79214   26073   26116   507274  507286
         253024  418937  507281  418935
CTETRA   289264  1       35199   79213   78688   79046   507292  507293
         507294  507295  507296  507297
CTETRA   289265  1       35199   78688   79213   78933   507294  507293
         507292  507298  507299  507300
CTETRA   289266  1       78688   79213   78933   79133   507293  507300
         507299  506642  507301  507302
CTETRA   289267  1       78688   79046   79213   79133   507297  507296
         507293  506642  507303  507301
CTETRA   289268  1       35199   35287   79213   79046   282508  507304
         507292  507295  507305  507296
CTETRA   289269  1       35287   35366   79213   79046   334797  507306
         507304  507305  507307  507296
CTETRA   289270  1       35199   79213   35287   35366   507292  507304
         282508  335985  507306  334797
CTETRA   289271  1       35199   79213   35288   78933   507292  507308
         335982  507298  507300  507309
CTETRA   289272  1       78686   78933   79213   79133   507310  507300
         507311  507312  507302  507301
CTETRA   289273  1       78686   79213   79046   79133   507311  507296
         507313  507312  507301  507303
CTETRA   289274  1       35199   35288   79213   35366   335982  507308
         507292  335985  216908  507306
CTETRA   289275  1       35288   79213   78686   78933   507308  507311
         507314  507309  507300  507310
CTETRA   289276  1       35366   78686   79213   79046   507315  507311
         507306  507307  507313  507296
CTETRA   289277  1       26003   26097   79212   78993   314418  507316
         507317  507318  507319  507320
CTETRA   289278  1       26003   26050   79212   26097   314422  507321
         507317  314418  202773  507316
CTETRA   289279  1       26097   26170   79212   78997   202778  507322
         507316  507323  507324  507325
CTETRA   289280  1       26097   79212   78993   78997   507316  507320
         507319  507323  507325  507326
CTETRA   289281  1       78993   78997   79212   79119   507326  507325
         507320  507327  507328  507329
CTETRA   289282  1       78997   79013   79212   79119   507330  507331
         507325  507328  506965  507329
CTETRA   289283  1       78612   78622   79212   78993   507332  507333
         507334  507335  507336  507320
CTETRA   289284  1       26050   79212   78612   78622   507321  507334
         507337  507338  507333  507332
CTETRA   289285  1       26050   26170   79212   26097   202777  507322
         507321  202773  202778  507316
CTETRA   289286  1       26170   79212   78997   79013   507322  507325
         507324  507339  507331  507330
CTETRA   289287  1       78612   78993   79212   79119   507335  507320
         507334  506981  507327  507329
CTETRA   289288  1       78612   79212   79013   79119   507334  507331
         506979  506981  507329  506965
CTETRA   289289  1       26050   79212   26098   78612   507321  507340
         202803  507337  507334  507341
CTETRA   289290  1       26050   79212   26170   26211   507321  507322
         202777  202795  507342  202793
CTETRA   289291  1       26170   26211   79212   79013   202793  507342
         507322  507339  507343  507331
CTETRA   289292  1       26098   78612   79212   79013   507341  507334
         507340  507344  506979  507331
CTETRA   289293  1       26050   26098   79212   26211   202803  507340
         507321  202795  202801  507342
CTETRA   289294  1       26098   79212   26211   79013   507340  507342
         202801  507344  507331  507343
CTETRA   289295  1       35412   35447   79211   78946   320877  507345
         507346  507347  507348  507349
CTETRA   289296  1       35412   79211   35447   35482   507346  507345
         320877  320879  507350  320870
CTETRA   289297  1       35483   78679   79211   78975   507351  507352
         507353  507354  507355  507356
CTETRA   289298  1       35448   79211   35483   78679   507357  507353
         413624  507358  507352  507351
CTETRA   289299  1       35412   79211   35448   78946   507346  507357
         415763  507347  507349  507359
CTETRA   289300  1       35412   35448   79211   35482   415763  507357
         507346  320879  413630  507350
CTETRA   289301  1       35448   79211   78679   78946   507357  507352
         507358  507359  507349  507360
CTETRA   289302  1       78654   78679   79211   78946   507361  507352
         507362  507363  507360  507349
CTETRA   289303  1       35447   78654   79211   78946   507364  507362
         507345  507348  507363  507349
CTETRA   289304  1       35447   35482   79211   78654   320870  507350
         507345  507364  507365  507362
CTETRA   289305  1       35483   79211   35528   78975   507353  507366
         413619  507354  507356  507367
CTETRA   289306  1       35448   79211   35528   35483   507357  507366
         413622  413624  507353  413619
CTETRA   289307  1       78654   79211   78679   78975   507362  507352
         507361  507368  507356  507355
CTETRA   289308  1       35528   79211   78654   78975   507366  507362
         507369  507367  507356  507368
CTETRA   289309  1       35482   35528   79211   78654   413632  507366
         507350  507365  507369  507362
CTETRA   289310  1       35448   79211   35482   35528   507357  507350
         413630  413622  507366  413632
CTETRA   289311  1       78895   79210   78906   79166   507370  507371
         505917  505904  507372  505929
CTETRA   289312  1       78737   78906   79210   79166   507373  507371
         507374  507375  505929  507372
CTETRA   289313  1       78748   79210   78895   79166   507376  507370
         507377  507378  507372  505904
CTETRA   289314  1       35646   79210   35668   78906   507379  507380
         359068  507381  507371  507382
CTETRA   289315  1       35616   79210   35668   35646   507383  507380
         359064  359067  507379  359068
CTETRA   289316  1       78737   79210   79031   79166   507374  507384
         507385  507375  507372  507386
CTETRA   289317  1       78748   79031   79210   79166   507387  507384
         507376  507378  507386  507372
CTETRA   289318  1       35612   35659   79210   79031   465084  507388
         507389  507390  507391  507384
CTETRA   289319  1       35612   35659   35643   79210   465084  359070
         465086  507389  507388  507392
CTETRA   289320  1       35544   35570   79210   78748   371037  507393
         507394  507395  507396  507376
CTETRA   289321  1       35544   35570   35616   79210   371037  359061
         371039  507394  507393  507383
CTETRA   289322  1       35668   79210   78737   78906   507380  507374
         507397  507382  507371  507373
CTETRA   289323  1       35570   35612   79210   79031   455766  507389
         507393  507398  507390  507384
CTETRA   289324  1       35570   35643   79210   35612   359058  507392
         507393  455766  465086  507389
CTETRA   289325  1       35570   79210   78748   79031   507393  507376
         507396  507398  507384  507387
CTETRA   289326  1       35659   78737   79210   79031   507399  507374
         507388  507391  507385  507384
CTETRA   289327  1       35616   35668   79210   35643   359064  507380
         507383  359062  359065  507392
CTETRA   289328  1       35570   35616   79210   35643   359061  507383
         507393  359058  359062  507392
CTETRA   289329  1       26104   26176   79209   79197   165177  507400
         507401  507402  507403  507404
CTETRA   289330  1       26104   26240   79209   26176   430418  507405
         507401  165177  430419  507400
CTETRA   289331  1       26176   78603   79209   79197   507406  507407
         507400  507403  507408  507404
CTETRA   289332  1       26176   26240   79209   78603   430419  507405
         507400  507406  507409  507407
CTETRA   289333  1       26241   79209   26296   79007   507410  507411
         199244  507412  507413  507414
CTETRA   289334  1       26177   79209   26296   26241   507415  507411
         430414  199224  507410  199244
CTETRA   289335  1       26104   26177   79209   26240   301250  507415
         507401  430418  430416  507405
CTETRA   289336  1       26104   79209   78608   79197   507401  507416
         507417  507402  507404  507418
CTETRA   289337  1       26104   79209   26177   78608   507401  507415
         301250  507417  507416  507419
CTETRA   289338  1       78603   78608   79209   79197   507420  507416
         507407  507408  507418  507404
CTETRA   289339  1       26240   79209   78603   79019   507405  507407
         507409  507049  507421  507031
CTETRA   289340  1       78603   79209   78608   79125   507407  507416
         507420  507032  507422  507423
CTETRA   289341  1       78603   79019   79209   79125   507031  507421
         507407  507032  507034  507422
CTETRA   289342  1       26177   26296   79209   26240   430414  507411
         507415  430416  430415  507405
CTETRA   289343  1       26241   78608   79209   79007   507424  507416
         507410  507412  507425  507413
CTETRA   289344  1       26177   79209   26241   78608   507415  507410
         199224  507419  507416  507424
CTETRA   289345  1       78608   79209   79007   79125   507416  507413
         507425  507423  507422  507426
CTETRA   289346  1       79007   79209   79019   79125   507413  507421
         507427  507426  507422  507034
CTETRA   289347  1       26240   26296   79209   79019   430415  507411
         507405  507049  507428  507421
CTETRA   289348  1       26296   79007   79209   79019   507414  507413
         507411  507428  507427  507421
CTETRA   289349  1       48577   48635   79208   78784   507429  507430
         507431  507432  507433  507434
CTETRA   289350  1       48577   48635   48689   79208   507429  507435
         507436  507431  507430  507437
CTETRA   289351  1       48635   78782   79208   78784   505555  507438
         507430  507433  507439  507434
CTETRA   289352  1       48635   48689   79208   78782   507435  507437
         507430  505555  507440  507438
CTETRA   289353  1       48689   48765   79208   78777   507441  507442
         507437  507443  507444  507445
CTETRA   289354  1       48765   78767   79208   78777   507446  507447
         507442  507444  507448  507445
CTETRA   289355  1       78776   79208   78777   78782   507449  507445
         507450  507451  507438  505526
CTETRA   289356  1       48689   78777   79208   78782   507443  507445
         507437  507440  505526  507438
CTETRA   289357  1       48591   79208   48765   78767   507452  507442
         507453  504948  507447  507446
CTETRA   289358  1       48591   79208   48689   48765   507452  507437
         507454  507453  507442  507441
CTETRA   289359  1       48577   79208   48689   48795   507431  507437
         507436  507455  507456  507457
CTETRA   289360  1       78776   79208   78782   78784   507449  507438
         507451  507458  507434  507439
CTETRA   289361  1       78767   78776   79208   78777   507459  507449
         507447  507448  507450  507445
CTETRA   289362  1       48591   48689   79208   48795   507454  507437
         507452  507460  507457  507456
CTETRA   289363  1       48577   79208   48708   78877   507431  507461
         507462  507463  507464  507465
CTETRA   289364  1       48577   79208   48795   48708   507431  507456
         507455  507462  507461  507466
CTETRA   289365  1       48577   78784   79208   78877   507432  507434
         507431  507463  507467  507464
CTETRA   289366  1       78767   79208   78776   78881   507447  507449
         507459  507468  507469  507470
CTETRA   289367  1       48591   48795   79208   78774   507460  507456
         507452  504935  507471  507472
CTETRA   289368  1       48591   79208   78767   78774   507452  507447
         504948  504935  507472  504949
CTETRA   289369  1       48708   79208   48795   78774   507461  507456
         507466  507473  507472  507471
CTETRA   289370  1       78776   79208   78877   78881   507449  507464
         507474  507470  507469  506111
CTETRA   289371  1       78774   78877   79208   78881   506110  507464
         507472  506100  506111  507469
CTETRA   289372  1       78776   79208   78784   78877   507449  507434
         507458  507474  507464  507467
CTETRA   289373  1       78909   78919   79207   79176   507475  507476
         507477  507478  507479  507480
CTETRA   289374  1       35592   79207   78909   78919   507481  507477
         507482  507483  507476  507475
CTETRA   289375  1       78904   79207   78919   79176   507484  507476
         507485  507486  507480  507479
CTETRA   289376  1       35592   78904   79207   78919   507487  507484
         507481  507483  507485  507476
CTETRA   289377  1       78731   78909   79207   79176   507488  507477
         507489  507490  507478  507480
CTETRA   289378  1       78731   79207   79094   79176   507489  507491
         507492  507490  507480  507493
CTETRA   289379  1       78904   79094   79207   79176   507494  507491
         507484  507486  507493  507480
CTETRA   289380  1       35568   79207   35592   78904   507495  507481
         176663  507496  507484  507487
CTETRA   289381  1       35542   35592   35568   79207   176652  176663
         176662  507497  507481  507495
CTETRA   289382  1       35566   79207   78731   78909   507498  507489
         507499  507500  507477  507488
CTETRA   289383  1       78904   79207   79094   79141   507484  507491
         507494  507501  507502  506446
CTETRA   289384  1       35431   78736   79207   79141   505708  507503
         507504  505703  505709  507502
CTETRA   289385  1       35431   35466   79207   78736   106644  507505
         507504  505708  507506  507503
CTETRA   289386  1       35466   78731   79207   78736   507507  507489
         507505  507506  507508  507503
CTETRA   289387  1       35515   79207   35568   78904   507509  507495
         176668  507510  507484  507496
CTETRA   289388  1       35515   35568   79207   35542   176668  507495
         507509  176658  176662  507497
CTETRA   289389  1       35542   35592   79207   35566   176652  507481
         507497  176643  176653  507498
CTETRA   289390  1       78740   78904   79141   79207   507511  507501
         505700  507512  507484  507502
CTETRA   289391  1       35431   79207   78740   79141   507504  507512
         505701  505703  507502  505700
CTETRA   289392  1       35466   35499   79207   78731   106642  507513
         507505  507507  507514  507489
CTETRA   289393  1       35431   35499   79207   35466   106626  507513
         507504  106644  106642  507505
CTETRA   289394  1       35431   79207   35467   78740   507504  507515
         262535  505701  507512  507516
CTETRA   289395  1       35431   35499   35467   79207   106626  176646
         262535  507504  507513  507515
CTETRA   289396  1       35499   35566   79207   78731   176639  507498
         507513  507514  507499  507489
CTETRA   289397  1       35499   35542   79207   35566   176642  507497
         507513  176639  176643  507498
CTETRA   289398  1       35467   79207   35515   78740   507515  507509
         176649  507516  507512  507517
CTETRA   289399  1       35467   79207   35499   35515   507515  507513
         176646  176649  507509  176650
CTETRA   289400  1       35515   79207   78904   78740   507509  507484
         507510  507517  507512  507511
CTETRA   289401  1       35499   35515   79207   35542   176650  507509
         507513  176642  176658  507497
CTETRA   289402  1       79077   79206   79085   79164   507518  507519
         507520  507521  507522  507523
CTETRA   289403  1       79077   79206   79079   79085   507518  505820
         507524  507520  507519  507525
CTETRA   289404  1       78595   79206   79077   79164   504811  507518
         507526  507527  507522  507521
CTETRA   289405  1       78873   79085   79206   79164   507528  507519
         505829  504990  507523  507522
CTETRA   289406  1       78791   79206   78873   79085   505819  505829
         505828  507529  507519  507528
CTETRA   289407  1       78791   79079   79206   79085   505816  505820
         505819  507529  507525  507519
CTETRA   289408  1       78793   79206   79084   79164   505830  504809
         507530  504982  507522  507531
CTETRA   289409  1       78595   79084   79206   79164   504810  504809
         504811  507527  507531  507522
CTETRA   289410  1       78793   79206   78872   79084   505830  504775
         505825  507530  504809  504789
CTETRA   289411  1       78793   78873   79206   79164   504993  505829
         505830  504982  504990  507522
CTETRA   289412  1       48615   48697   48685   79205   506326  507532
         507533  506327  506328  507534
CTETRA   289413  1       48615   79205   48649   78830   506327  507535
         507536  506329  506330  507537
CTETRA   289414  1       48615   48685   48649   79205   507533  507538
         507536  506327  507534  507535
CTETRA   289415  1       48572   79205   48820   78770   507539  507540
         507541  505089  506284  507542
CTETRA   289416  1       48572   79205   48731   48820   507539  507543
         507544  507541  507540  507545
CTETRA   289417  1       78601   78830   79205   79069   507546  506330
         506260  506250  506342  506262
CTETRA   289418  1       48685   79205   48697   78770   507534  506328
         507532  507547  506284  507548
CTETRA   289419  1       48572   78818   79205   78770   505087  507549
         507539  505089  505090  506284
CTETRA   289420  1       48572   48731   79205   78818   507544  507543
         507539  505087  507550  507549
CTETRA   289421  1       78601   79205   78818   79068   506260  507549
         507551  506268  506270  506113
CTETRA   289422  1       78770   78818   79205   79068   505090  507549
         506284  506129  506113  506270
CTETRA   289423  1       48649   79205   78813   78830   507535  507552
         507553  507537  506330  507554
CTETRA   289424  1       48685   48820   79205   78770   507555  507540
         507534  507547  507542  506284
CTETRA   289425  1       48685   48820   48731   79205   507555  507545
         507556  507534  507540  507543
CTETRA   289426  1       48649   79205   48731   78813   507535  507543
         507557  507553  507552  507558
CTETRA   289427  1       48649   48685   48731   79205   507538  507556
         507557  507535  507534  507543
CTETRA   289428  1       78601   79205   78813   78818   506260  507552
         507559  507551  507549  507560
CTETRA   289429  1       48731   78813   79205   78818   507558  507552
         507543  507550  507560  507549
CTETRA   289430  1       78601   78813   79205   78830   507559  507552
         506260  507546  507554  506330
CTETRA   289431  1       26009   79204   26055   79197   507561  507562
         165201  507563  507564  507565
CTETRA   289432  1       26009   78609   79204   79197   507566  507567
         507561  507563  507568  507564
CTETRA   289433  1       25863   25910   79204   78613   298612  507569
         507570  507571  507572  507573
CTETRA   289434  1       25863   25910   25964   79204   298612  298614
         298606  507570  507569  507574
CTETRA   289435  1       25964   79204   26009   78609   507574  507561
         298604  507575  507567  507566
CTETRA   289436  1       25964   26009   79204   26055   298604  507561
         507574  298611  165201  507562
CTETRA   289437  1       26055   79204   78603   79197   507562  507576
         507577  507565  507564  507408
CTETRA   289438  1       26102   78603   79204   78605   507578  507576
         507579  507580  507581  507582
CTETRA   289439  1       26055   79204   26102   78603   507562  507579
         431102  507577  507576  507578
CTETRA   289440  1       25910   26008   79204   78613   432101  507583
         507569  507572  507584  507573
CTETRA   289441  1       25910   25964   79204   26008   298614  507574
         507569  432101  432103  507583
CTETRA   289442  1       25863   79204   78609   78613   507570  507567
         507585  507571  507573  507586
CTETRA   289443  1       25863   79204   25964   78609   507570  507574
         298606  507585  507567  507575
CTETRA   289444  1       78603   79204   78605   79009   507576  507582
         507581  507587  507588  507589
CTETRA   289445  1       25964   26055   79204   26008   298611  507562
         507574  432103  432105  507583
CTETRA   289446  1       26008   26102   79204   78605   432106  507579
         507583  507590  507580  507582
CTETRA   289447  1       26008   26102   26055   79204   432106  431102
         432105  507583  507579  507562
CTETRA   289448  1       78605   79204   78613   79009   507582  507573
         507591  507589  507588  507592
CTETRA   289449  1       78609   78613   79204   79009   507586  507573
         507567  507593  507592  507588
CTETRA   289450  1       26008   78605   79204   78613   507590  507582
         507583  507584  507591  507573
CTETRA   289451  1       52313   79203   78874   79009   507594  507595
         507596  507597  507598  507599
CTETRA   289452  1       52313   79203   52341   78874   507594  507600
         375620  507596  507595  507601
CTETRA   289453  1       78874   79203   78875   79115   507595  507602
         507603  504843  507604  507605
CTETRA   289454  1       52362   78631   79203   79006   507606  507607
         507608  507609  507610  507611
CTETRA   289455  1       52362   52403   79203   78631   190592  507612
         507608  507606  507613  507607
CTETRA   289456  1       78631   78875   79203   79115   507614  507602
         507607  507615  507605  507604
CTETRA   289457  1       78631   79203   79006   79115   507607  507611
         507610  507615  507604  507616
CTETRA   289458  1       52300   52362   79203   79006   190596  507608
         507617  507618  507609  507611
CTETRA   289459  1       52300   52362   52403   79203   190596  190592
         190594  507617  507608  507612
CTETRA   289460  1       52281   79203   52313   79009   507619  507594
         379627  507620  507598  507597
CTETRA   289461  1       52281   79203   52341   52313   507619  507600
         379632  379627  507594  375620
CTETRA   289462  1       52341   78874   79203   78875   507601  507595
         507600  507621  507603  507602
CTETRA   289463  1       52403   79203   78631   78875   507612  507607
         507613  507622  507602  507614
CTETRA   289464  1       52281   52300   79203   79006   454490  507617
         507619  507623  507618  507611
CTETRA   289465  1       52281   52403   79203   52300   379634  507612
         507619  454490  190594  507617
CTETRA   289466  1       52281   79006   79203   79009   507623  507611
         507619  507620  507624  507598
CTETRA   289467  1       52341   79203   52403   78875   507600  507612
         375638  507621  507602  507622
CTETRA   289468  1       52281   79203   52403   52341   507619  507612
         379634  379632  507600  375638
CTETRA   289469  1       78815   79202   78824   79068   505840  507625
         507626  505838  505837  507627
CTETRA   289470  1       78815   78824   79202   78829   507626  507625
         505840  505851  507628  505852
CTETRA   289471  1       78601   79202   79066   79182   506248  505655
         507629  506245  505861  507630
CTETRA   289472  1       78752   79066   79202   79182   506170  505655
         505860  505859  507630  505861
CTETRA   289473  1       78824   79068   79202   79143   507627  505837
         507625  507631  507632  507633
CTETRA   289474  1       78814   79202   79066   79143   505653  505655
         505652  507634  507633  507635
CTETRA   289475  1       78601   79066   79202   79143   507629  505655
         506248  507636  507635  507633
CTETRA   289476  1       78601   79202   79068   79143   506248  505837
         506268  507636  507633  507632
CTETRA   289477  1       25872   25971   48786   79201   415450  507637
         507638  507639  507640  507641
CTETRA   289478  1       25872   48786   48721   79201   507638  507642
         507643  507639  507641  507644
CTETRA   289479  1       25872   48721   25919   79201   507643  507645
         415452  507639  507644  507646
CTETRA   289480  1       25872   25919   25971   79201   415452  372346
         415450  507639  507646  507640
CTETRA   289481  1       25970   79201   48721   48751   505529  507644
         507647  505535  505536  507648
CTETRA   289482  1       26016   79201   26061   78772   507649  507650
         358387  507651  507652  507653
CTETRA   289483  1       25971   26016   79201   26061   358385  507649
         507640  358386  358387  507650
CTETRA   289484  1       48739   79201   48786   79055   507654  507641
         507655  507656  507657  507658
CTETRA   289485  1       25971   48786   79201   79055   507637  507641
         507640  507659  507658  507657
CTETRA   289486  1       25971   79201   26016   79055   507640  507649
         358385  507659  507657  507660
CTETRA   289487  1       26016   79201   78772   79055   507649  507652
         507651  507660  507657  507661
CTETRA   289488  1       48721   79201   48786   48739   507644  507641
         507642  507662  507654  507655
CTETRA   289489  1       25919   48721   25970   79201   507645  507647
         372343  507646  507644  505529
CTETRA   289490  1       25919   25970   25971   79201   372343  372347
         372346  507646  505529  507640
CTETRA   289491  1       48588   79201   48721   48739   505539  507644
         507663  507664  507654  507662
CTETRA   289492  1       25970   25971   79201   26061   372347  507640
         505529  232874  358386  507650
CTETRA   289493  1       48739   78772   79201   79055   507665  507652
         507654  507656  507661  507657
CTETRA   289494  1       48588   79201   48739   78777   505539  507654
         507664  505537  505531  507666
CTETRA   289495  1       25970   26061   79201   78777   232874  507650
         505529  505528  507667  505531
CTETRA   289496  1       26061   78772   79201   78777   507653  507652
         507650  507667  507668  505531
CTETRA   289497  1       48739   79201   78772   78777   507654  507652
         507665  507666  505531  507668
CTETRA   289498  1       35120   35167   79200   78815   201659  507669
         507670  507671  507672  505841
CTETRA   289499  1       35120   35218   79200   35167   201652  507673
         507670  201659  201658  507669
CTETRA   289500  1       35218   35305   79200   78828   374133  507674
         507673  507675  507676  507677
CTETRA   289501  1       35218   35262   79200   35305   374132  505850
         507673  374133  374122  507674
CTETRA   289502  1       35305   35344   79200   78828   374126  507678
         507674  507676  507679  507677
CTETRA   289503  1       35262   35344   79200   35305   374125  507678
         505850  374122  374126  507674
CTETRA   289504  1       35120   79200   35168   78829   507670  505849
         374136  507680  505853  505846
CTETRA   289505  1       35120   78815   79200   78829   507671  505841
         507670  507680  505851  505853
CTETRA   289506  1       35167   35218   79200   78828   201658  507673
         507669  507681  507675  507677
CTETRA   289507  1       35167   79200   78815   78828   507669  505841
         507672  507681  507677  507682
CTETRA   289508  1       35120   35218   35168   79200   201652  374134
         374136  507670  507673  505849
CTETRA   289509  1       35168   35218   35262   79200   374134  374132
         357227  505849  507673  505850
CTETRA   289510  1       35344   78760   79200   78828   507683  505855
         507678  507679  506286  507677
CTETRA   289511  1       35262   79200   35344   78760   505850  507678
         374125  505854  505855  507683
CTETRA   289512  1       78815   78828   79200   79068   507682  507677
         505841  505838  506285  505843
CTETRA   289513  1       78968   78994   79199   79150   507684  507685
         507686  507252  507687  507688
CTETRA   289514  1       78968   79199   79114   79150   507686  507689
         507247  507252  507688  507690
CTETRA   289515  1       26044   79199   26090   78968   507691  507692
         162514  507693  507686  507246
CTETRA   289516  1       26044   79199   26134   26090   507691  507694
         162517  162514  507692  162518
CTETRA   289517  1       78999   79199   79113   79114   507695  507696
         507697  504885  507689  507698
CTETRA   289518  1       78625   78999   79199   79113   507699  507695
         507700  507701  507697  507696
CTETRA   289519  1       79113   79114   79199   79150   507698  507689
         507696  507702  507690  507688
CTETRA   289520  1       78994   79113   79199   79150   507703  507696
         507685  507687  507702  507688
CTETRA   289521  1       26044   26091   26134   79199   162526  162525
         162517  507691  507704  507694
CTETRA   289522  1       26090   79199   26134   79114   507692  507694
         162518  507230  507689  507705
CTETRA   289523  1       26090   78968   79199   79114   507246  507686
         507692  507230  507247  507689
CTETRA   289524  1       26166   79199   78999   79114   507706  507695
         507707  507708  507689  504885
CTETRA   289525  1       26166   79199   78625   78999   507706  507700
         507709  507707  507695  507699
CTETRA   289526  1       78625   79199   78994   79113   507700  507685
         507710  507701  507696  507703
CTETRA   289527  1       26044   26091   79199   78994   162526  507704
         507691  507711  507712  507685
CTETRA   289528  1       26044   79199   78968   78994   507691  507686
         507693  507711  507685  507684
CTETRA   289529  1       26091   79199   26166   26134   507704  507706
         162524  162525  507694  162513
CTETRA   289530  1       26134   79199   26166   79114   507694  507706
         162513  507705  507689  507708
CTETRA   289531  1       26166   78625   79199   78994   507709  507700
         507706  507713  507710  507685
CTETRA   289532  1       26091   26166   79199   78994   162524  507706
         507704  507712  507713  507685
CTETRA   289533  1       79007   79019   79198   79112   507427  505989
         507714  507715  507716  507717
CTETRA   289534  1       26328   79198   26349   79007   507718  507719
         166800  507720  507714  507721
CTETRA   289535  1       26328   26373   26349   79198   166803  166798
         166800  507718  505992  507719
CTETRA   289536  1       79002   79198   79019   79112   505987  505989
         505985  507722  507717  507716
CTETRA   289537  1       78987   79002   79112   79198   506000  507722
         507723  506001  505987  507717
CTETRA   289538  1       26349   79007   79198   79112   507721  507714
         507719  507724  507715  507717
CTETRA   289539  1       26322   79198   26386   78987   507725  507726
         378200  507727  506001  507728
CTETRA   289540  1       26386   79198   26392   78987   507726  505995
         258815  507728  506001  506002
CTETRA   289541  1       26349   79198   26373   26392   507719  505992
         166798  166790  505995  166797
CTETRA   289542  1       26322   79198   26349   26386   507725  507719
         378201  378200  507726  378198
CTETRA   289543  1       26349   26392   26386   79198   166790  258815
         378198  507719  505995  507726
CTETRA   289544  1       26009   26103   79197   26055   165204  507729
         507563  165201  165205  507565
CTETRA   289545  1       26009   79197   26056   78609   507563  507730
         165209  507566  507568  507731
CTETRA   289546  1       26009   79197   26103   26056   507563  507729
         165204  165209  507730  165207
CTETRA   289547  1       26055   26103   79197   78603   165205  507729
         507565  507577  507732  507408
CTETRA   289548  1       78603   78608   79197   79009   507420  507418
         507408  507587  507733  507734
CTETRA   289549  1       78608   78609   79197   79009   507735  507568
         507418  507733  507593  507734
CTETRA   289550  1       26056   78609   79197   78608   507731  507568
         507730  507736  507735  507418
CTETRA   289551  1       26103   26176   79197   78603   165208  507403
         507729  507732  507406  507408
CTETRA   289552  1       26056   26103   26176   79197   165207  165208
         165184  507730  507729  507403
CTETRA   289553  1       26056   79197   26104   78608   507730  507402
         165183  507736  507418  507417
CTETRA   289554  1       26056   26176   26104   79197   165184  165177
         165183  507730  507403  507402
CTETRA   289555  1       26239   79196   26295   78603   507737  507037
         105808  507738  507039  507036
CTETRA   289556  1       26239   26294   26326   79196   105786  105795
         105799  507737  507739  507042
CTETRA   289557  1       26326   79000   79196   79017   507040  507043
         507042  507740  507741  507742
CTETRA   289558  1       26175   79196   26239   78603   507743  507737
         105785  507744  507039  507738
CTETRA   289559  1       26175   26239   79196   26294   105785  507737
         507743  105787  105786  507739
CTETRA   289560  1       26102   26174   79196   78605   427527  507745
         507746  507580  507747  507748
CTETRA   289561  1       26174   78602   79196   78605   507749  507750
         507745  507747  507751  507748
CTETRA   289562  1       26294   26326   79196   79017   105795  507042
         507739  507752  507740  507742
CTETRA   289563  1       26175   79196   26238   26294   507743  507753
         427534  105787  507739  428405
CTETRA   289564  1       26102   79196   26175   78603   507746  507743
         427533  507578  507039  507744
CTETRA   289565  1       26102   79196   26238   26175   507746  507753
         427531  427533  507743  427534
CTETRA   289566  1       26102   79196   78603   78605   507746  507039
         507578  507580  507748  507581
CTETRA   289567  1       78602   78603   79196   78605   507754  507039
         507750  507751  507581  507748
CTETRA   289568  1       26174   26238   79196   78602   194415  507753
         507745  507749  507755  507750
CTETRA   289569  1       26102   26174   26238   79196   427527  194415
         427531  507746  507745  507753
CTETRA   289570  1       26238   26294   79196   79017   428405  507739
         507753  507756  507752  507742
CTETRA   289571  1       78602   79196   78603   79125   507750  507039
         507754  507757  507758  507032
CTETRA   289572  1       78602   79017   79196   79125   507759  507742
         507750  507757  507760  507758
CTETRA   289573  1       26238   79196   78602   79017   507753  507750
         507755  507756  507742  507759
CTETRA   289574  1       52305   79195   52385   78689   507761  507762
         171153  505561  507763  507764
CTETRA   289575  1       52385   79195   78675   78689   507762  507765
         507766  507764  507763  507767
CTETRA   289576  1       52305   52380   79195   78671   171126  504747
         507761  507768  504742  504746
CTETRA   289577  1       52305   52380   52405   79195   171126  171123
         171128  507761  504747  504749
CTETRA   289578  1       78645   78658   79195   79158   505214  507769
         504744  507770  507771  507772
CTETRA   289579  1       78658   78675   79195   79158   507773  507765
         507769  507771  507774  507772
CTETRA   289580  1       52326   52385   79195   78675   171152  507762
         507775  507776  507766  507765
CTETRA   289581  1       52305   79195   52326   52385   507761  507775
         171145  171153  507762  171152
CTETRA   289582  1       52305   78671   79195   78689   507768  504746
         507761  505561  505582  507763
CTETRA   289583  1       52305   52405   52326   79195   171128  171142
         171145  507761  504749  507775
CTETRA   289584  1       52326   79195   78658   78675   507775  507769
         505230  507776  507765  507773
CTETRA   289585  1       52326   79195   78645   78658   507775  504744
         505228  505230  507769  505214
CTETRA   289586  1       78645   79195   78671   79158   504744  504746
         504741  507770  507772  507777
CTETRA   289587  1       78924   79194   79106   79121   507778  507779
         507780  506524  507781  507782
CTETRA   289588  1       79036   79106   79194   79121   507783  507779
         507784  507785  507782  507781
CTETRA   289589  1       79036   79194   79106   79107   507784  507779
         507783  507786  507787  507788
CTETRA   289590  1       78934   79106   79194   79107   507789  507779
         507790  507791  507788  507787
CTETRA   289591  1       78713   79194   78924   79121   507792  507778
         506525  506527  507781  506524
CTETRA   289592  1       78924   79194   78934   79106   507778  507790
         507793  507780  507779  507789
CTETRA   289593  1       52308   78713   79194   78733   506674  507792
         507794  506675  506677  507795
CTETRA   289594  1       78719   79194   78723   78907   507796  507797
         506771  506759  507798  506772
CTETRA   289595  1       78700   78719   79194   78723   506774  507796
         507799  506750  506771  507797
CTETRA   289596  1       78700   78934   79194   79107   507800  507790
         507799  507801  507791  507787
CTETRA   289597  1       78713   78924   79194   78934   506525  507778
         507792  507802  507793  507790
CTETRA   289598  1       78713   79194   78733   79051   507792  507795
         506677  507803  507804  507805
CTETRA   289599  1       52280   78907   79194   79036   507806  507798
         507807  507808  507809  507784
CTETRA   289600  1       52280   78723   79194   78907   507810  507797
         507807  507806  506772  507798
CTETRA   289601  1       78700   79194   78934   79169   507799  507790
         507800  507811  507812  507813
CTETRA   289602  1       78713   78934   79194   79169   507802  507790
         507792  507814  507813  507812
CTETRA   289603  1       78713   79194   79051   79169   507792  507804
         507803  507814  507812  507815
CTETRA   289604  1       52329   78733   79194   79051   507816  507795
         507817  507818  507805  507804
CTETRA   289605  1       52280   79194   52329   79036   507807  507817
         464533  507808  507784  507819
CTETRA   289606  1       52280   52329   79194   78723   464533  507817
         507807  507810  507820  507797
CTETRA   289607  1       78700   78723   79194   79169   506750  507797
         507799  507811  507821  507812
CTETRA   289608  1       52329   79194   78723   79051   507817  507797
         507820  507818  507804  507822
CTETRA   289609  1       78723   79051   79194   79169   507822  507804
         507797  507821  507815  507812
CTETRA   289610  1       78600   79193   79071   79166   505895  507823
         506410  505898  505900  507824
CTETRA   289611  1       78600   79071   79193   79093   506410  507823
         505895  506411  506388  507825
CTETRA   289612  1       78901   79193   78920   79093   507826  507827
         507828  507829  507825  507830
CTETRA   289613  1       35672   78920   78901   79193   507831  507828
         507832  507833  507827  507826
CTETRA   289614  1       78901   79092   79193   79093   507834  507835
         507826  507829  507836  507825
CTETRA   289615  1       78737   79071   79193   79166   507837  507823
         507838  507375  507824  505900
CTETRA   289616  1       35672   78906   78737   79193   507839  507373
         507840  507833  505928  507838
CTETRA   289617  1       35648   35672   79193   78906   323301  507833
         507841  507842  507839  505928
CTETRA   289618  1       35648   78901   79193   35672   507843  507826
         507841  323301  507832  507833
CTETRA   289619  1       78737   79193   78906   79166   507838  505928
         507373  507375  505900  505929
CTETRA   289620  1       35648   79193   78745   78906   507841  505897
         507844  507842  505928  505927
CTETRA   289621  1       78972   79077   79192   79164   507845  507846
         507847  507848  507521  504979
CTETRA   289622  1       78850   79192   78972   79077   507849  507847
         507850  507851  507846  507845
CTETRA   289623  1       48766   79192   78959   78972   507852  507853
         507854  507855  507847  507856
CTETRA   289624  1       48750   48766   79192   78959   507857  507852
         504985  507858  507854  507853
CTETRA   289625  1       79077   79085   79192   79164   507520  507859
         507846  507521  507523  504979
CTETRA   289626  1       78850   79192   79077   79085   507849  507846
         507851  507860  507859  507520
CTETRA   289627  1       48756   79192   78850   79085   507861  507849
         507862  507863  507859  507860
CTETRA   289628  1       48625   48756   79192   78850   507864  507861
         507865  507866  507862  507849
CTETRA   289629  1       48702   79192   48756   79085   507867  507861
         507868  507869  507859  507863
CTETRA   289630  1       48625   48756   48702   79192   507864  507868
         507870  507865  507861  507867
CTETRA   289631  1       48625   78850   79192   78972   507866  507849
         507865  507871  507850  507847
CTETRA   289632  1       78959   78972   79192   79164   507856  507847
         507853  507872  507848  504979
CTETRA   289633  1       48625   79192   48766   78972   507865  507852
         507873  507871  507847  507855
CTETRA   289634  1       48625   48766   79192   48750   507873  507852
         507865  507874  507857  504985
CTETRA   289635  1       78959   79192   78998   79164   507853  504977
         507158  507872  504979  504976
CTETRA   289636  1       48750   78959   79192   78998   507858  507853
         504985  504984  507158  504977
CTETRA   289637  1       48702   78873   79192   79085   507875  504992
         507867  507869  507528  507859
CTETRA   289638  1       48573   79192   48702   78873   505002  507867
         507876  505006  504992  507875
CTETRA   289639  1       48573   48625   48702   79192   507877  507870
         507876  505002  507865  507867
CTETRA   289640  1       78873   79192   79085   79164   504992  507859
         507528  504990  504979  507523
CTETRA   289641  1       48573   48750   48625   79192   505001  507874
         507877  505002  504985  507865
CTETRA   289642  1       78874   78875   79191   79115   507603  507878
         504831  504843  507605  504844
CTETRA   289643  1       78792   79191   78874   78875   507879  504831
         507880  507881  507878  507603
CTETRA   289644  1       78792   79191   78875   79138   507879  507878
         507881  507882  507883  507884
CTETRA   289645  1       78875   79191   79115   79138   507878  504844
         507605  507884  507883  507885
CTETRA   289646  1       78595   79115   79191   79138   504850  504844
         504851  507886  507885  507883
CTETRA   289647  1       78792   78854   79191   79138   507887  507888
         507879  507882  507889  507883
CTETRA   289648  1       78854   79083   79191   79138   507890  507891
         507888  507889  507892  507883
CTETRA   289649  1       78595   79191   79083   79138   504851  507891
         507893  507886  507883  507892
CTETRA   289650  1       78871   79191   79083   79084   507894  507891
         507895  507896  504846  507897
CTETRA   289651  1       78854   78871   79191   79083   507898  507894
         507888  507890  507895  507891
CTETRA   289652  1       78792   79191   78854   79155   507879  507888
         507887  507899  507900  507901
CTETRA   289653  1       78854   79191   78871   79155   507888  507894
         507898  507901  507900  507902
CTETRA   289654  1       78794   78871   79191   79155   507903  507894
         504829  507904  507902  507900
CTETRA   289655  1       26245   26276   79190   78624   416500  507905
         507906  507907  507908  507909
CTETRA   289656  1       26245   26276   26300   79190   416500  416502
         416495  507906  507905  507910
CTETRA   289657  1       26245   79190   26275   79118   507906  507911
         416497  507912  507913  507914
CTETRA   289658  1       26245   79190   26300   26275   507906  507910
         416495  416497  507911  416498
CTETRA   289659  1       78606   79190   79012   79123   507915  507916
         506970  506971  507917  505944
CTETRA   289660  1       79005   79012   79190   79123   505946  507916
         507918  505947  505944  507917
CTETRA   289661  1       26367   78606   79190   79012   507919  507915
         507920  507921  506970  507916
CTETRA   289662  1       26367   79190   79005   79012   507920  507918
         507922  507921  507916  505946
CTETRA   289663  1       26276   26302   79190   78624   374585  507923
         507905  507908  507924  507909
CTETRA   289664  1       26276   26302   26300   79190   374585  356960
         416502  507905  507923  507910
CTETRA   289665  1       26245   78624   79190   79118   507907  507909
         507906  507912  507925  507913
CTETRA   289666  1       26234   79190   26290   78606   507926  507927
         356984  507928  507915  507929
CTETRA   289667  1       26234   79190   26300   26290   507926  507910
         416504  356984  507927  185074
CTETRA   289668  1       26234   26275   79190   79118   416505  507911
         507926  507930  507914  507913
CTETRA   289669  1       26234   26300   79190   26275   416504  507910
         507926  416505  416498  507911
CTETRA   289670  1       78606   79118   79190   79123   506969  507913
         507915  506971  506973  507917
CTETRA   289671  1       78624   79118   79005   79190   507925  507931
         507932  507909  507913  507918
CTETRA   289672  1       26302   79005   79190   78624   507933  507918
         507923  507924  507932  507909
CTETRA   289673  1       26302   26367   79190   79005   123006  507920
         507923  507933  507922  507918
CTETRA   289674  1       26290   79190   26367   78606   507927  507920
         185073  507929  507915  507919
CTETRA   289675  1       26290   26300   26367   79190   185074  185072
         185073  507927  507910  507920
CTETRA   289676  1       26234   79118   79190   78606   507930  507913
         507926  507928  506969  507915
CTETRA   289677  1       26300   26302   26367   79190   356960  123006
         185072  507910  507923  507920
CTETRA   289678  1       78917   79189   78925   79104   507934  507935
         507936  507937  507938  507939
CTETRA   289679  1       78917   78957   79189   79104   505317  507940
         507934  507937  507941  507938
CTETRA   289680  1       78647   78925   79189   79104   507942  507935
         507943  507944  507939  507938
CTETRA   289681  1       35624   79189   78957   78974   507945  507940
         507946  507947  507948  507949
CTETRA   289682  1       35623   79189   78917   78957   507950  507934
         507951  507952  507940  505317
CTETRA   289683  1       35578   35601   79189   78925   372482  507953
         507954  507955  507956  507935
CTETRA   289684  1       35578   35623   79189   35601   321915  507950
         507954  372482  372490  507953
CTETRA   289685  1       35602   78647   79189   78974   507957  507943
         507958  507959  507960  507948
CTETRA   289686  1       35526   79189   35602   78647   507961  507958
         415798  507962  507943  507957
CTETRA   289687  1       35526   79189   35578   35602   507961  507954
         372484  415798  507958  321917
CTETRA   289688  1       35624   79189   35652   78957   507945  507963
         321911  507946  507940  507964
CTETRA   289689  1       35602   35624   79189   35652   321908  507945
         507958  321909  321911  507963
CTETRA   289690  1       35623   35652   79189   78957   321914  507963
         507950  507952  507964  507940
CTETRA   289691  1       35602   79189   35623   35652   507958  507950
         321912  321909  507963  321914
CTETRA   289692  1       35578   79189   35623   35602   507954  507950
         321915  321917  507958  321912
CTETRA   289693  1       26357   79188   26376   78935   507965  507966
         305147  507967  507968  507969
CTETRA   289694  1       26308   26376   26357   79188   305155  305147
         305154  507970  507966  507965
CTETRA   289695  1       26376   79188   78697   78935   507966  507971
         507972  507969  507968  507973
CTETRA   289696  1       26308   26376   79188   78697   305155  507966
         507970  507974  507972  507971
CTETRA   289697  1       26250   79188   26357   78935   507975  507965
         162930  507976  507968  507967
CTETRA   289698  1       26250   26357   79188   26308   162930  507965
         507975  105854  305154  507970
CTETRA   289699  1       26251   26308   79188   78697   105859  507970
         507977  507978  507974  507971
CTETRA   289700  1       26251   78697   79188   79095   507978  507971
         507977  507979  505285  507980
CTETRA   289701  1       78697   78935   79188   79095   507973  507968
         507971  505285  507981  507980
CTETRA   289702  1       26192   26251   79188   79095   105847  507977
         507982  507983  507979  507980
CTETRA   289703  1       26192   79188   78698   79095   507982  507984
         507985  507983  507980  507986
CTETRA   289704  1       26250   79188   26251   26308   507975  507977
         105852  105854  507970  105859
CTETRA   289705  1       78698   79188   78935   79095   507984  507968
         507987  507986  507980  507981
CTETRA   289706  1       26192   79188   26250   78698   507982  507975
         105851  507985  507984  507988
CTETRA   289707  1       26192   26251   26250   79188   105847  105852
         105851  507982  507977  507975
CTETRA   289708  1       26250   78698   79188   78935   507988  507984
         507975  507976  507987  507968
CTETRA   289709  1       78759   78891   79187   79165   504925  504967
         507989  504926  504927  504965
CTETRA   289710  1       78758   78767   79187   79165   507990  507991
         504962  504964  504944  504965
CTETRA   289711  1       78767   78886   79187   79165   504943  507992
         507991  504944  504931  504965
CTETRA   289712  1       78759   79187   78886   79165   507989  507992
         504895  504926  504965  504931
CTETRA   289713  1       26222   79187   78758   78767   507993  504962
         507994  507995  507991  507990
CTETRA   289714  1       26213   26222   79187   78758   372363  507993
         504959  504957  507994  504962
CTETRA   289715  1       26213   26222   26272   79187   372363  356923
         421971  504959  507993  504960
CTETRA   289716  1       26157   26223   79187   78759   356927  507996
         507997  506241  507998  507989
CTETRA   289717  1       26223   26256   79187   78759   374685  507999
         507996  507998  508000  507989
CTETRA   289718  1       26223   26256   26272   79187   374685  421980
         356924  507996  507999  504960
CTETRA   289719  1       26156   26199   79187   78886   356929  508001
         508002  508003  508004  507992
CTETRA   289720  1       26156   26222   79187   26199   356928  507993
         508002  356929  356918  508001
CTETRA   289721  1       26157   79187   26199   78886   507997  508001
         356926  508005  507992  508004
CTETRA   289722  1       26157   79187   26223   26199   507997  507996
         356927  356926  508001  356919
CTETRA   289723  1       26199   26222   79187   26223   356918  507993
         508001  356919  356921  507996
CTETRA   289724  1       26222   26272   79187   26223   356923  504960
         507993  356921  356924  507996
CTETRA   289725  1       48634   79186   48653   79159   508006  508007
         508008  508009  508010  508011
CTETRA   289726  1       48634   48810   48653   79186   508012  508013
         508008  508006  508014  508007
CTETRA   289727  1       48653   79186   48749   78872   508007  508015
         508016  508017  508018  505799
CTETRA   289728  1       48570   79186   48749   48653   508019  508015
         508020  508021  508007  508016
CTETRA   289729  1       48653   79186   78872   79159   508007  508018
         508017  508011  508010  508022
CTETRA   289730  1       48634   78644   79186   79159   508023  508024
         508006  508009  508025  508010
CTETRA   289731  1       48634   48758   79186   78644   508026  508027
         508006  508023  508028  508024
CTETRA   289732  1       48634   48758   48810   79186   508026  508029
         508012  508006  508027  508014
CTETRA   289733  1       48627   79186   48679   78793   508030  508031
         508032  508033  508034  508035
CTETRA   289734  1       48570   79186   48679   48627   508019  508031
         508036  508037  508030  508032
CTETRA   289735  1       78872   79186   79084   79124   508018  508038
         504789  504786  508039  504791
CTETRA   289736  1       78634   79084   79186   79124   508040  508038
         508041  505587  504791  508039
CTETRA   289737  1       78626   79186   78634   79084   508042  508041
         508043  508044  508038  508040
CTETRA   289738  1       78626   78793   79186   79084   508045  508034
         508042  508044  507530  508038
CTETRA   289739  1       48570   48810   79186   48653   508046  508014
         508019  508021  508013  508007
CTETRA   289740  1       78634   79186   78644   79124   508041  508024
         508047  505587  508039  508048
CTETRA   289741  1       78644   79186   78872   79124   508024  508018
         508049  508048  508039  504786
CTETRA   289742  1       78644   78872   79186   79159   508049  508018
         508024  508025  508022  508010
CTETRA   289743  1       48758   78634   79186   78644   508050  508041
         508027  508028  508047  508024
CTETRA   289744  1       78793   78872   79186   79084   505825  508018
         508034  507530  504789  508038
CTETRA   289745  1       48679   79186   78626   78793   508031  508042
         508051  508035  508034  508045
CTETRA   289746  1       48679   78626   79186   78634   508051  508042
         508031  508052  508043  508041
CTETRA   289747  1       48570   79186   48810   48624   508019  508014
         508046  508053  508054  508055
CTETRA   289748  1       48624   79186   48758   78634   508054  508027
         508056  508057  508041  508050
CTETRA   289749  1       48624   48810   48758   79186   508055  508029
         508056  508054  508014  508027
CTETRA   289750  1       48570   48624   48679   79186   508053  508058
         508036  508019  508054  508031
CTETRA   289751  1       48624   48679   79186   78634   508058  508031
         508054  508057  508052  508041
CTETRA   289752  1       78765   78884   79185   79069   508059  508060
         508061  506350  508062  508063
CTETRA   289753  1       78765   79185   78882   79069   508061  508064
         506346  506350  508063  506359
CTETRA   289754  1       78768   78882   79185   79069   506358  508064
         508065  506258  506359  508063
CTETRA   289755  1       78775   79185   78882   78888   508066  508064
         508067  508068  508069  508070
CTETRA   289756  1       78765   78882   79185   78888   506346  508064
         508061  508071  508070  508069
CTETRA   289757  1       35512   78765   79185   78888   508072  508061
         508073  508074  508071  508069
CTETRA   289758  1       35512   79185   78775   78888   508073  508066
         508075  508074  508069  508068
CTETRA   289759  1       35518   78768   79185   78885   505058  508065
         508076  505069  505053  508077
CTETRA   289760  1       35518   79185   78884   78885   508076  508060
         508078  505069  508077  508079
CTETRA   289761  1       78768   78775   79185   78882   508080  508066
         508065  506358  508067  508064
CTETRA   289762  1       35518   79185   35545   78884   508076  508081
         254318  508078  508060  508082
CTETRA   289763  1       35571   79185   78765   78884   508083  508061
         508084  508085  508060  508059
CTETRA   289764  1       35536   79185   78768   78775   508086  508065
         508087  508088  508066  508080
CTETRA   289765  1       35512   35571   79185   78765   358414  508083
         508073  508072  508084  508061
CTETRA   289766  1       35512   35536   79185   35571   112291  508086
         508073  358414  358416  508083
CTETRA   289767  1       35518   35536   79185   78768   254327  508086
         508076  505058  508087  508065
CTETRA   289768  1       35518   79185   35536   35545   508076  508086
         254327  254318  508081  254329
CTETRA   289769  1       35545   79185   35571   78884   508081  508083
         358418  508082  508060  508085
CTETRA   289770  1       35536   35545   79185   35571   254329  508081
         508086  358416  358418  508083
CTETRA   289771  1       79146   79184   79147   79151   508089  508090
         508091  508092  508093  508094
CTETRA   289772  1       78636   79147   79184   79151   508095  508090
         508096  508097  508094  508093
CTETRA   289773  1       78635   79059   79184   79148   505421  506726
         506725  505419  505422  508098
CTETRA   289774  1       78653   79184   78662   79108   508099  508100
         506708  508101  508102  508103
CTETRA   289775  1       78635   79148   79184   79043   505419  508098
         506725  508104  504813  508105
CTETRA   289776  1       78643   79184   78976   79043   508106  508107
         507278  507277  508105  507267
CTETRA   289777  1       78643   79184   78653   78976   508106  508099
         506732  507278  508107  508108
CTETRA   289778  1       79043   79146   79184   79147   504815  508089
         508105  508109  508091  508090
CTETRA   289779  1       79142   79184   79146   79151   508110  508089
         508111  508112  508093  508092
CTETRA   289780  1       78960   79184   79059   79142   508113  506726
         508114  506845  508110  508115
CTETRA   289781  1       79043   79184   79146   79148   508105  508089
         504815  504813  508098  504812
CTETRA   289782  1       78636   78976   79184   79147   508116  508107
         508096  508095  508117  508090
CTETRA   289783  1       78976   79043   79184   79147   507267  508105
         508107  508117  508109  508090
CTETRA   289784  1       79142   79146   79184   79148   508111  508089
         508110  508118  504812  508098
CTETRA   289785  1       79059   79142   79184   79148   508115  508110
         506726  505422  508118  508098
CTETRA   289786  1       78653   79108   78976   79184   508101  508119
         508108  508099  508102  508107
CTETRA   289787  1       78636   78976   79108   79184   508116  508119
         508120  508096  508107  508102
CTETRA   289788  1       26017   79183   26064   78769   508121  506216
         166370  508122  506217  506195
CTETRA   289789  1       26017   78766   79183   78769   508123  508124
         508121  508122  508125  506217
CTETRA   289790  1       48771   78766   78769   79183   508126  508125
         506218  506207  508124  506217
CTETRA   289791  1       48771   79053   78766   79183   506206  508127
         508126  506207  506208  508124
CTETRA   289792  1       26017   26062   79183   78766   166377  508128
         508121  508123  508129  508124
CTETRA   289793  1       26017   79183   26062   26144   508121  508128
         166377  166371  508130  166364
CTETRA   289794  1       26017   26064   79183   26144   166370  506216
         508121  166371  166357  508130
CTETRA   289795  1       78758   79183   78766   79053   506202  508124
         508131  506212  506208  508127
CTETRA   289796  1       26062   26143   79183   78766   166365  508132
         508128  508129  508133  508124
CTETRA   289797  1       26062   79183   26143   26144   508128  508132
         166365  166364  508130  166361
CTETRA   289798  1       26143   26214   79183   78758   454651  508134
         508132  508135  504950  506202
CTETRA   289799  1       26143   79183   26214   26144   508132  508134
         454651  166361  508130  454650
CTETRA   289800  1       26064   26144   26109   79183   166357  166351
         166359  506216  508130  506201
CTETRA   289801  1       26143   78758   79183   78766   508135  506202
         508132  508133  508131  508124
CTETRA   289802  1       26109   79183   26214   78758   506201  508134
         454652  506198  506202  504950
CTETRA   289803  1       26109   26214   79183   26144   454652  508134
         506201  166351  454650  508130
CTETRA   289804  1       35403   79182   35437   78834   508136  508137
         182171  508138  508139  508140
CTETRA   289805  1       35345   35437   35403   79182   356194  182171
         115878  508141  508137  508136
CTETRA   289806  1       35345   79182   35403   79181   508141  508136
         115878  508142  508143  508144
CTETRA   289807  1       35403   79182   78834   79181   508136  508139
         508138  508144  508143  508145
CTETRA   289808  1       35345   35437   79182   78760   356194  508137
         508141  508146  508147  505862
CTETRA   289809  1       35437   79182   78760   78884   508137  505862
         508147  508148  508149  508150
CTETRA   289810  1       35437   78834   79182   78884   508140  508139
         508137  508148  508151  508149
CTETRA   289811  1       35345   78760   79182   79181   508146  505862
         508141  508142  508152  508143
CTETRA   289812  1       78834   79182   78884   79069   508139  508149
         508151  508153  506252  508062
CTETRA   289813  1       78760   78884   79182   79069   508150  508149
         505862  506264  508062  506252
CTETRA   289814  1       78812   78833   79182   79052   508154  508155
         508156  508157  506178  508158
CTETRA   289815  1       78812   79182   78833   78834   508156  508155
         508154  508159  508139  508160
CTETRA   289816  1       78752   78833   79182   79181   506179  508155
         505859  508161  508162  508143
CTETRA   289817  1       78833   78834   79182   79181   508160  508139
         508155  508162  508145  508143
CTETRA   289818  1       78600   78812   79182   79052   508163  508156
         508164  508165  508157  508158
CTETRA   289819  1       78600   79182   78812   78834   508164  508156
         508163  508166  508139  508159
CTETRA   289820  1       78752   79182   78760   79181   505859  505862
         505863  508161  508143  508152
CTETRA   289821  1       78752   79052   79182   78833   506171  508158
         505859  506179  506178  508155
CTETRA   289822  1       78600   79182   78834   79069   508164  508139
         508166  506341  506252  508153
CTETRA   289823  1       78600   78601   79182   79069   508167  506245
         508164  506341  506250  506252
CTETRA   289824  1       78600   79182   78601   79052   508164  506245
         508167  508165  508158  508168
CTETRA   289825  1       78752   79182   79052   79066   505859  508158
         506171  506170  507630  506173
CTETRA   289826  1       78601   79052   79182   79066   508168  508158
         506245  507629  506173  507630
CTETRA   289827  1       35438   78833   79181   78834   508169  508162
         508170  508171  508160  508145
CTETRA   289828  1       35346   79181   35438   78833   508172  508170
         115892  506180  508162  508169
CTETRA   289829  1       35263   35306   79181   78752   115865  508173
         508174  508175  508176  508161
CTETRA   289830  1       35263   79181   35306   35345   508174  508173
         115865  115869  508142  115870
CTETRA   289831  1       35306   35345   79181   78760   115870  508142
         508173  505857  508146  508152
CTETRA   289832  1       35403   35438   79181   78834   115882  508170
         508144  508138  508171  508145
CTETRA   289833  1       35346   79181   35403   35438   508172  508144
         115889  115892  508170  115882
CTETRA   289834  1       35346   78752   79181   78833   506182  508161
         508172  506180  506179  508162
CTETRA   289835  1       35307   79181   35346   78752   508177  508172
         115886  506191  508161  506182
CTETRA   289836  1       35307   79181   35403   35346   508177  508144
         115877  115886  508172  115889
CTETRA   289837  1       35263   79181   35307   78752   508174  508177
         115871  508175  508161  506191
CTETRA   289838  1       35263   35307   79181   35345   115871  508177
         508174  115869  115874  508142
CTETRA   289839  1       35307   35403   79181   35345   115877  508144
         508177  115874  115878  508142
CTETRA   289840  1       26119   26191   79180   78905   309232  508178
         508179  508180  508181  507016
CTETRA   289841  1       26119   79180   26191   26194   508179  508178
         309232  199834  505279  309233
CTETRA   289842  1       78838   78841   79180   79096   508182  505271
         506997  506996  505269  505268
CTETRA   289843  1       26305   79180   26355   78841   505277  508183
         115017  505275  505271  508184
CTETRA   289844  1       26355   79180   78838   78841   508183  506997
         508185  508184  505271  508182
CTETRA   289845  1       26191   79180   78905   78838   508178  507016
         508181  508186  506997  507015
CTETRA   289846  1       26306   26355   79180   78838   115018  508183
         508187  508188  508185  506997
CTETRA   289847  1       26305   79180   26306   26355   505277  508187
         115016  115017  508183  115018
CTETRA   289848  1       26191   26194   79180   26306   309233  505279
         508178  457941  457938  508187
CTETRA   289849  1       26194   26306   26305   79180   457938  115016
         457937  505279  508187  505277
CTETRA   289850  1       25822   25876   79179   48789   257430  508189
         508190  508191  508192  508193
CTETRA   289851  1       25822   25876   25928   79179   257430  257429
         95435   508190  508189  505867
CTETRA   289852  1       1627    48789   79179   48640   508194  508193
         508195  508196  508197  508198
CTETRA   289853  1       1627    48789   25822   79179   508194  508191
         95457   508195  508193  508190
CTETRA   289854  1       1627    79179   1628    48640   508195  508199
         95472   508196  508198  508200
CTETRA   289855  1       1627    25877   1628    79179   95459   95470
         95472   508195  505881  508199
CTETRA   289856  1       25876   25928   79179   78757   257429  505867
         508189  508201  505864  505868
CTETRA   289857  1       25876   79179   48789   78757   508189  508193
         508192  508201  505868  508202
CTETRA   289858  1       1628    79179   25877   48701   508199  505881
         95470   508203  508204  508205
CTETRA   289859  1       1628    48640   79179   48701   508200  508198
         508199  508203  508206  508204
CTETRA   289860  1       1627    25822   25877   79179   95457   95437
         95459   508195  508190  505881
CTETRA   289861  1       48640   48789   79179   78757   508197  508193
         508198  508207  508202  505868
CTETRA   289862  1       48640   79179   48701   78749   508198  508204
         508206  508208  505882  508209
CTETRA   289863  1       25877   48701   79179   78749   508205  508204
         505881  505880  508209  505882
CTETRA   289864  1       25822   79179   25928   25877   508190  505867
         95435   95437   505881  95432
CTETRA   289865  1       48640   79179   78751   78757   508198  505872
         508210  508207  505868  505871
CTETRA   289866  1       48640   79179   78749   78751   508198  505882
         508208  508210  505872  505884
CTETRA   289867  1       25877   25931   79178   78749   95461   508211
         508212  505880  508213  508214
CTETRA   289868  1       25877   79178   48701   78749   508212  508215
         508205  505880  508214  508209
CTETRA   289869  1       25824   25877   79178   48701   95462   508212
         508216  508217  508205  508215
CTETRA   289870  1       25824   79178   25877   25931   508216  508212
         95462   95460   508211  95461
CTETRA   289871  1       48590   79178   78739   78749   508218  508219
         508220  508221  508214  508222
CTETRA   289872  1       48590   79178   48733   78739   508218  508223
         508224  508220  508219  508225
CTETRA   289873  1       48590   48701   48733   79178   508226  508227
         508224  508218  508215  508223
CTETRA   289874  1       25931   25980   79178   78749   127434  508228
         508211  508213  508229  508214
CTETRA   289875  1       25824   25878   79178   25931   312352  508230
         508216  95460   312351  508211
CTETRA   289876  1       25980   78739   79178   78749   508231  508219
         508228  508229  508222  508214
CTETRA   289877  1       25878   48733   79178   78739   508232  508223
         508230  508233  508225  508219
CTETRA   289878  1       25878   79178   48733   48701   508230  508223
         508232  508234  508215  508227
CTETRA   289879  1       25878   25980   79178   25931   312345  508228
         508230  312351  127434  508211
CTETRA   289880  1       78598   78847   79072   79177   508235  508236
         506393  506391  508237  506402
CTETRA   289881  1       48675   79177   78678   79072   508238  506401
         508239  508240  506402  506400
CTETRA   289882  1       48675   79177   78800   78678   508238  508241
         508242  508239  506401  508243
CTETRA   289883  1       79077   79079   79177   79085   507524  508244
         508245  507520  507525  508246
CTETRA   289884  1       78800   79077   79177   79085   508247  508245
         508241  508248  507520  508246
CTETRA   289885  1       78800   79177   78860   79085   508241  508249
         508250  508248  508246  508251
CTETRA   289886  1       78860   79177   79079   79085   508249  508244
         508252  508251  508246  507525
CTETRA   289887  1       78598   79079   79177   79173   508253  508244
         506391  506390  508254  506383
CTETRA   289888  1       78598   79079   78847   79177   508253  508255
         508235  506391  508244  508237
CTETRA   289889  1       48675   78847   79177   79072   508256  508237
         508238  508240  508236  506402
CTETRA   289890  1       78597   79177   79077   79079   506382  508245
         508257  508258  508244  507524
CTETRA   289891  1       78597   79177   78800   79077   506382  508241
         508259  508257  508245  508247
CTETRA   289892  1       78847   78860   79177   79079   508260  508249
         508237  508255  508252  508244
CTETRA   289893  1       78672   79176   79078   79099   508261  508262
         508263  508264  508265  508266
CTETRA   289894  1       78672   79176   78956   79078   508261  508267
         508268  508263  508262  508269
CTETRA   289895  1       78859   79078   79176   79098   508270  508262
         508271  508272  508273  508274
CTETRA   289896  1       79078   79094   79176   79098   508275  507493
         508262  508273  508276  508274
CTETRA   289897  1       78731   78859   79176   79098   508277  508271
         507490  508278  508272  508274
CTETRA   289898  1       78731   79176   79094   79098   507490  507493
         507492  508278  508274  508276
CTETRA   289899  1       78718   78904   79176   79094   508279  507486
         508280  508281  507494  507493
CTETRA   289900  1       78718   79176   78904   78919   508280  507486
         508279  508282  507479  507485
CTETRA   289901  1       78918   79176   78919   78956   508283  507479
         508284  508285  508267  508286
CTETRA   289902  1       78718   79094   79176   79099   508281  507493
         508280  508287  508288  508265
CTETRA   289903  1       78859   79078   78956   79176   508270  508269
         506027  508271  508262  508267
CTETRA   289904  1       78731   79176   78859   78909   507490  508271
         508277  507488  507478  506023
CTETRA   289905  1       78859   78956   78909   79176   506027  506028
         506023  508271  508267  507478
CTETRA   289906  1       78909   78919   79176   78956   507475  507479
         507478  506028  508286  508267
CTETRA   289907  1       78999   79113   79175   79114   507697  508289
         504883  504885  507698  504886
CTETRA   289908  1       78640   79175   78999   79113   504877  504883
         504882  508290  508289  507697
CTETRA   289909  1       78867   79175   79113   79114   504860  508289
         508291  504887  504886  507698
CTETRA   289910  1       79081   79111   79113   79175   508292  508293
         508294  505257  508295  508289
CTETRA   289911  1       78640   79175   79113   79111   504877  508289
         508290  508296  508295  508293
CTETRA   289912  1       78640   79082   79175   79111   504873  504865
         504877  508296  508297  508295
CTETRA   289913  1       26437   79174   26446   78965   508298  508299
         429683  508300  508301  508302
CTETRA   289914  1       26437   26446   79174   26458   429683  508299
         508298  429680  429684  508303
CTETRA   289915  1       26446   79174   78661   78965   508299  508304
         508305  508302  508301  508306
CTETRA   289916  1       26458   79174   78861   78966   508303  508307
         508308  508309  508310  508311
CTETRA   289917  1       26426   26458   26437   79174   429696  429680
         429695  508312  508303  508298
CTETRA   289918  1       26426   26437   78965   79174   429695  508300
         508313  508312  508298  508301
CTETRA   289919  1       78965   79082   79174   79157   508314  508315
         508301  508316  508317  508318
CTETRA   289920  1       26426   79174   78965   79082   508312  508301
         508313  508319  508315  508314
CTETRA   289921  1       78661   78965   79174   79157   508306  508301
         508304  508320  508316  508318
CTETRA   289922  1       78986   79174   79082   79157   508321  508315
         508322  508323  508318  508317
CTETRA   289923  1       26426   78986   79174   79082   508324  508321
         508312  508319  508322  508315
CTETRA   289924  1       78623   79174   78986   79157   508325  508321
         508326  508327  508318  508323
CTETRA   289925  1       26426   26438   79174   78986   300778  508328
         508312  508324  508329  508321
CTETRA   289926  1       26426   26454   79174   26438   300781  508330
         508312  300778  300782  508328
CTETRA   289927  1       78623   78861   79174   79157   508331  508307
         508325  508327  508332  508318
CTETRA   289928  1       26454   78623   78861   79174   508333  508331
         508334  508330  508325  508307
CTETRA   289929  1       26458   79174   26462   78861   508303  508335
         429739  508308  508307  508336
CTETRA   289930  1       26426   26458   79174   26462   429696  508303
         508312  429723  429739  508335
CTETRA   289931  1       26426   26462   79174   26454   429723  508335
         508312  300781  429724  508330
CTETRA   289932  1       79093   79173   79139   79149   506387  508337
         508338  508339  508340  508341
CTETRA   289933  1       79093   79173   79099   79139   506387  506368
         506386  508338  508337  508342
CTETRA   289934  1       79104   79139   79173   79149   508343  508337
         508344  508345  508341  508340
CTETRA   289935  1       79099   79173   79104   79139   506368  508344
         508346  508342  508337  508343
CTETRA   289936  1       78597   79104   79099   79173   508347  508346
         506364  506367  508344  506368
CTETRA   289937  1       78596   79079   79173   79127   504766  508254
         508348  508349  508350  508351
CTETRA   289938  1       78596   78598   79173   79079   508352  506390
         508348  504766  508253  508254
CTETRA   289939  1       78596   79173   79081   79127   508348  508353
         508354  508349  508351  508355
CTETRA   289940  1       78596   79173   78598   79081   508348  506390
         508352  508354  508353  508356
CTETRA   289941  1       79103   79173   79149   79104   508357  508340
         508358  508359  508344  508345
CTETRA   289942  1       79081   79173   79103   79127   508353  508357
         508360  508355  508351  508361
CTETRA   289943  1       78598   79081   79173   79103   508356  508353
         506390  508362  508360  508357
CTETRA   289944  1       78597   79173   79127   79104   506367  508351
         508363  508347  508344  508364
CTETRA   289945  1       78598   79103   79173   79149   508362  508357
         506390  508365  508358  508340
CTETRA   289946  1       35087   35194   79172   78709   263287  508366
         508367  508368  508369  508370
CTETRA   289947  1       35087   35194   35147   79172   263287  263280
         263289  508367  508366  508371
CTETRA   289948  1       52394   79172   78703   78709   508372  508373
         508374  508375  508370  508376
CTETRA   289949  1       35194   35244   79172   78709   263275  508377
         508366  508369  508378  508370
CTETRA   289950  1       35147   35244   79172   35194   263279  508377
         508371  263280  263275  508366
CTETRA   289951  1       52339   52394   79172   78703   362295  508372
         508379  508380  508374  508373
CTETRA   289952  1       1026    35087   35147   79172   332532  263289
         332535  508381  508367  508371
CTETRA   289953  1       1026    52339   79172   1027    362293  508379
         508381  332536  461610  508382
CTETRA   289954  1       1026    79172   35147   1027    508381  508371
         332535  332536  508382  263297
CTETRA   289955  1       35244   78703   79172   78709   508383  508373
         508377  508378  508376  508370
CTETRA   289956  1       1027    35147   35088   79172   263297  263270
         332242  508382  508371  508384
CTETRA   289957  1       1027    35088   52339   79172   332242  508385
         461610  508382  508384  508379
CTETRA   289958  1       35147   35195   79172   35244   263272  508386
         508371  263279  263269  508377
CTETRA   289959  1       35195   79172   35244   78931   508386  508377
         263269  508387  508388  508389
CTETRA   289960  1       35244   79172   78703   78931   508377  508373
         508383  508389  508388  508390
CTETRA   289961  1       35088   79172   35147   35195   508384  508371
         263270  263252  508386  263272
CTETRA   289962  1       78695   78703   79172   78931   508391  508373
         508392  508393  508390  508388
CTETRA   289963  1       79020   79119   79171   79124   508394  508395
         508396  508397  508398  508399
CTETRA   289964  1       78978   79020   79171   79124   508400  508396
         508401  505592  508397  508399
CTETRA   289965  1       78664   78978   79171   78992   508402  508401
         505757  508403  508404  508405
CTETRA   289966  1       78996   79171   79020   79119   508406  508396
         508407  508408  508395  508394
CTETRA   289967  1       78978   78996   79171   79020   508409  508406
         508401  508400  508407  508396
CTETRA   289968  1       78642   79171   78655   78973   508410  505744
         507138  507141  508411  507143
CTETRA   289969  1       78978   79171   78992   79084   508401  508405
         508404  508412  508413  508414
CTETRA   289970  1       78992   79171   79045   79084   508405  505756
         508415  508414  508413  508416
CTETRA   289971  1       78981   79045   79171   79084   508417  505756
         508418  508419  508416  508413
CTETRA   289972  1       78646   79171   78981   79045   505750  508418
         508420  505755  505756  508417
CTETRA   289973  1       78981   79171   79021   79084   508418  508421
         508422  508419  508413  504825
CTETRA   289974  1       78981   78983   79021   79171   508423  508424
         508422  508418  508425  508421
CTETRA   289975  1       79021   79171   79119   79084   508421  508395
         504819  504825  508413  508426
CTETRA   289976  1       78983   79021   79171   79119   508424  508421
         508425  508427  504819  508395
CTETRA   289977  1       78978   79171   79084   79124   508401  508413
         508412  505592  508399  504791
CTETRA   289978  1       79084   79171   79119   79124   508413  508395
         508426  504791  508399  508398
CTETRA   289979  1       78664   79171   78978   78947   505757  508401
         508402  505754  505746  508428
CTETRA   289980  1       78655   79171   78947   78973   505744  505746
         505743  507143  508411  508429
CTETRA   289981  1       78983   78996   79119   79171   508430  508408
         508427  508425  508406  508395
CTETRA   289982  1       78642   79171   78973   78996   508410  508411
         507141  508431  508406  508432
CTETRA   289983  1       78642   78983   79171   78996   508433  508425
         508410  508431  508430  508406
CTETRA   289984  1       78646   78981   79171   78983   508420  508418
         505750  508434  508423  508425
CTETRA   289985  1       78646   78983   79171   79156   508434  508425
         505750  505729  508435  505748
CTETRA   289986  1       78973   79171   78978   78996   508411  508401
         508436  508432  508406  508409
CTETRA   289987  1       78947   78978   78973   79171   508428  508436
         508429  505746  508401  508411
CTETRA   289988  1       79078   79170   79105   79134   508437  508438
         508439  508440  508441  508442
CTETRA   289989  1       79078   79131   79170   79134   508443  508444
         508437  508440  508445  508441
CTETRA   289990  1       78663   79105   79170   79132   506667  508438
         508446  508447  508448  508449
CTETRA   289991  1       78663   78963   79170   79105   508450  508451
         508446  506667  508452  508438
CTETRA   289992  1       78963   79170   79078   79131   508451  508437
         508453  508454  508444  508443
CTETRA   289993  1       78963   79078   79170   79105   508453  508437
         508451  508452  508439  508438
CTETRA   289994  1       78955   78963   79170   79024   508455  508451
         508456  508457  508458  508459
CTETRA   289995  1       78954   78955   79170   79024   508460  508456
         508461  508462  508457  508459
CTETRA   289996  1       79105   79170   79132   79134   508438  508449
         508448  508442  508441  508463
CTETRA   289997  1       78663   79170   78951   79132   508446  508464
         508465  508447  508449  508466
CTETRA   289998  1       78663   78951   79170   78963   508465  508464
         508446  508450  508467  508451
CTETRA   289999  1       78951   79170   78963   79024   508464  508451
         508467  508468  508459  508458
CTETRA   290000  1       78954   79107   79170   79131   508469  508470
         508461  508471  508472  508444
CTETRA   290001  1       78916   78951   79170   79107   508473  508464
         508474  508475  508476  508470
CTETRA   290002  1       78916   79170   78951   79024   508474  508464
         508473  508477  508459  508468
CTETRA   290003  1       79107   79170   79131   79134   508470  508444
         508472  508478  508441  508445
CTETRA   290004  1       79107   79132   79170   79134   508479  508449
         508470  508478  508463  508441
CTETRA   290005  1       78951   79170   79107   79132   508464  508470
         508476  508466  508449  508479
CTETRA   290006  1       35323   35417   35361   79169   241563  241562
         241557  508480  508481  508482
CTETRA   290007  1       35280   78700   79169   78723   508483  507811
         508484  508485  506750  507821
CTETRA   290008  1       35361   78713   79169   78934   508486  507814
         508482  508487  507802  507813
CTETRA   290009  1       35323   79169   35361   78713   508480  508482
         241557  508488  507814  508486
CTETRA   290010  1       35360   79169   78700   78934   508489  507811
         508490  508491  507813  507800
CTETRA   290011  1       35360   35417   79169   78934   241567  508481
         508489  508491  508492  507813
CTETRA   290012  1       35323   35360   35417   79169   241566  241567
         241563  508480  508489  508481
CTETRA   290013  1       35280   78723   79169   79051   508485  507821
         508484  508493  507822  507815
CTETRA   290014  1       35323   79169   78713   79051   508480  507814
         508488  508494  507815  507803
CTETRA   290015  1       35280   79169   35360   35323   508484  508489
         241555  241565  508480  241566
CTETRA   290016  1       35280   79169   35323   79051   508484  508480
         241565  508493  507815  508494
CTETRA   290017  1       48614   79168   78751   78896   508495  508496
         508497  508498  508499  508500
CTETRA   290018  1       48614   79168   78746   78751   508495  508501
         508502  508497  508496  508503
CTETRA   290019  1       26274   79168   78738   78902   508504  508505
         508506  508507  508508  508509
CTETRA   290020  1       26274   78892   79168   78902   508510  508511
         508504  508507  508512  508508
CTETRA   290021  1       78751   79168   78892   78902   508496  508511
         508513  508514  508508  508512
CTETRA   290022  1       78751   78896   79168   78902   508500  508499
         508496  508514  508515  508508
CTETRA   290023  1       26274   78738   79168   79033   508506  508505
         508504  508516  508517  508518
CTETRA   290024  1       26274   79168   78892   79033   508504  508511
         508510  508516  508518  508519
CTETRA   290025  1       78746   78751   79168   78892   508503  508496
         508501  508520  508513  508511
CTETRA   290026  1       78746   78892   79168   79033   508520  508511
         508501  508521  508519  508518
CTETRA   290027  1       78746   78809   79062   79168   508522  508523
         508524  508501  508525  508526
CTETRA   290028  1       78809   79075   79062   79168   508527  508528
         508523  508525  508529  508526
CTETRA   290029  1       78900   79168   79033   79062   508530  508518
         506292  508531  508526  508532
CTETRA   290030  1       78746   79033   79168   79062   508521  508518
         508501  508524  508532  508526
CTETRA   290031  1       78809   79168   78896   79075   508525  508499
         508533  508527  508529  507019
CTETRA   290032  1       78738   79168   79033   78900   508505  508518
         508517  508534  508530  506292
CTETRA   290033  1       78900   79062   79075   79168   508531  508528
         508535  508530  508526  508529
CTETRA   290034  1       78738   78896   79168   79075   508536  508499
         508505  507002  507019  508529
CTETRA   290035  1       78738   79075   79168   78900   507002  508529
         508505  508534  508535  508530
CTETRA   290036  1       48600   78730   79167   78910   508537  508538
         508539  508540  508541  508542
CTETRA   290037  1       35110   79167   48600   78730   508543  508539
         508544  508545  508538  508537
CTETRA   290038  1       1578    79167   48600   35110   508546  508539
         508547  282221  508543  508544
CTETRA   290039  1       1578    48745   48600   79167   508548  508549
         508547  508546  508550  508539
CTETRA   290040  1       35210   79167   78730   78910   508551  508538
         508552  508553  508542  508541
CTETRA   290041  1       35110   35210   79167   78730   282224  508551
         508543  508545  508552  508538
CTETRA   290042  1       48600   79167   48745   78910   508539  508550
         508549  508540  508542  506433
CTETRA   290043  1       1578    35210   79167   35110   282161  508551
         508546  282221  282224  508543
CTETRA   290044  1       48745   79167   78741   78910   508550  508554
         506431  506433  508542  506430
CTETRA   290045  1       35111   48745   79167   78741   508555  508550
         508556  508557  506431  508554
CTETRA   290046  1       35210   35297   79167   78910   333895  508558
         508551  508553  508559  508542
CTETRA   290047  1       35111   35297   79167   35210   333894  508558
         508556  333896  333895  508551
CTETRA   290048  1       1578    48745   79167   1579    508548  508550
         508546  282164  508560  508561
CTETRA   290049  1       1578    79167   35210   1579    508546  508551
         282161  282164  508561  282165
CTETRA   290050  1       1579    35210   35111   79167   282165  333896
         282075  508561  508551  508556
CTETRA   290051  1       1579    35111   48745   79167   282075  508555
         508560  508561  508556  508550
CTETRA   290052  1       78737   79166   79031   79071   507375  507386
         507385  507837  507824  508562
CTETRA   290053  1       78748   79031   79166   79091   507387  507386
         507378  508563  508564  508565
CTETRA   290054  1       78895   79166   79070   79091   505904  505905
         505903  508566  508565  508567
CTETRA   290055  1       78835   79070   79166   79091   508568  505905
         508569  508570  508567  508565
CTETRA   290056  1       78748   79166   78895   79091   507378  505904
         507377  508563  508565  508566
CTETRA   290057  1       78600   79166   78835   79088   505898  508569
         508571  505889  505924  508572
CTETRA   290058  1       78600   78835   79166   79071   508571  508569
         505898  506410  508573  507824
CTETRA   290059  1       78835   79166   79071   79091   508569  507824
         508573  508570  508565  508574
CTETRA   290060  1       78746   79034   79165   79053   508575  504969
         508576  508577  508578  508579
CTETRA   290061  1       78746   78891   79165   79034   508580  504927
         508576  508575  504970  504969
CTETRA   290062  1       48716   79165   78766   79053   508581  508582
         508583  508584  508579  508127
CTETRA   290063  1       78758   78766   79165   79053   508131  508582
         504964  506212  508127  508579
CTETRA   290064  1       78758   79165   79034   79053   504964  504969
         504954  506212  508579  508578
CTETRA   290065  1       78746   78819   79165   78891   508585  504911
         508576  508580  504928  504927
CTETRA   290066  1       48578   79165   48716   79053   508586  508581
         508587  508588  508579  508584
CTETRA   290067  1       48578   48716   79165   48705   508587  508581
         508586  508589  508590  504910
CTETRA   290068  1       48578   78746   79165   79053   508591  508576
         508586  508588  508577  508579
CTETRA   290069  1       48578   79165   78746   78819   508586  508576
         508591  508592  504911  508585
CTETRA   290070  1       48607   48716   79165   78766   508593  508581
         508594  508595  508583  508582
CTETRA   290071  1       78758   79165   78766   78767   504964  508582
         508131  507990  504944  508596
CTETRA   290072  1       48607   78766   79165   78767   508595  508582
         508594  508597  508596  504944
CTETRA   290073  1       48607   79165   48716   48705   508594  508581
         508593  508598  504910  508590
CTETRA   290074  1       48607   79165   48705   78767   508594  504910
         508598  508597  504944  508599
CTETRA   290075  1       78959   78972   79164   79083   507856  507848
         507872  508600  508601  508602
CTETRA   290076  1       78959   79164   78998   79083   507872  504976
         507158  508600  508602  508603
CTETRA   290077  1       78626   78793   79084   79164   508045  507530
         508044  508604  504982  507531
CTETRA   290078  1       78626   78998   78793   79164   507148  504980
         508045  508604  504976  504982
CTETRA   290079  1       52347   79163   52370   78695   508605  508606
         411708  508607  508608  508609
CTETRA   290080  1       52347   79163   52404   52370   508605  508610
         328188  411708  508606  370572
CTETRA   290081  1       52347   78690   79163   78695   508611  508612
         508605  508607  508613  508608
CTETRA   290082  1       52297   52370   79163   78695   370570  508606
         508614  508615  508609  508608
CTETRA   290083  1       52297   52404   79163   52370   359456  508610
         508614  370570  370572  508606
CTETRA   290084  1       52297   78695   79163   78703   508615  508608
         508614  508616  508391  508617
CTETRA   290085  1       52347   79163   78690   78675   508605  508612
         508611  508618  508619  508620
CTETRA   290086  1       78676   79163   78690   78695   508621  508612
         508622  508623  508608  508613
CTETRA   290087  1       52299   79163   52347   78675   508624  508605
         328183  508625  508619  508618
CTETRA   290088  1       52299   52404   52347   79163   328186  328188
         328183  508624  508610  508605
CTETRA   290089  1       52278   79163   52299   78658   508626  508624
         370637  508627  508628  508629
CTETRA   290090  1       52278   52299   79163   52404   370637  508624
         508626  359455  328186  508610
CTETRA   290091  1       52278   79163   52297   52404   508626  508614
         359452  359455  508610  359456
CTETRA   290092  1       52278   79163   78937   52297   508626  508630
         508631  359452  508614  508632
CTETRA   290093  1       78676   79163   78703   78937   508621  508617
         508633  508634  508630  508635
CTETRA   290094  1       52297   78703   79163   78937   508616  508617
         508614  508632  508635  508630
CTETRA   290095  1       78675   78676   79163   78690   508636  508621
         508619  508620  508622  508612
CTETRA   290096  1       52299   78658   79163   78675   508629  508628
         508624  508625  507773  508619
CTETRA   290097  1       52278   78937   79163   78658   508631  508630
         508626  508627  508637  508628
CTETRA   290098  1       78658   79163   78675   78676   508628  508619
         507773  508638  508621  508636
CTETRA   290099  1       26112   26146   79162   26185   322728  508639
         508640  320914  322724  508641
CTETRA   290100  1       26112   26149   79162   78979   320915  508642
         508640  508643  508644  508645
CTETRA   290101  1       26112   79162   26149   26185   508640  508642
         320915  320914  508641  320904
CTETRA   290102  1       26146   79162   26185   79020   508639  508641
         322724  508646  508647  508648
CTETRA   290103  1       26146   78979   79162   79020   508649  508645
         508639  508646  508650  508647
CTETRA   290104  1       26149   79162   26216   26185   508642  508651
         320905  320904  508641  320898
CTETRA   290105  1       26185   79162   26216   79020   508641  508651
         320898  508648  508647  508652
CTETRA   290106  1       26216   79162   78624   79020   508651  508653
         508654  508652  508647  508655
CTETRA   290107  1       1648    79161   48811   25821   508656  508657
         508658  279618  508659  508660
CTETRA   290108  1       25978   26022   79161   78982   321958  508661
         508662  508663  508664  508665
CTETRA   290109  1       26022   78979   79161   78982   508666  508667
         508661  508664  508668  508665
CTETRA   290110  1       1648    25978   79161   25821   279623  508662
         508656  279618  279624  508659
CTETRA   290111  1       48809   48811   79161   78644   508669  508657
         508670  508671  508672  508673
CTETRA   290112  1       1648    48811   79161   48809   508658  508657
         508656  508674  508669  508670
CTETRA   290113  1       1648    79161   1649    48809   508656  508675
         279763  508674  508670  508676
CTETRA   290114  1       1648    79161   25978   1649    508656  508662
         279623  279763  508675  279760
CTETRA   290115  1       25927   79161   26022   78979   508677  508661
         415297  508678  508667  508666
CTETRA   290116  1       25927   26022   79161   25978   415297  508661
         508677  415295  321958  508662
CTETRA   290117  1       78644   79161   78979   78982   508673  508667
         508679  508680  508665  508668
CTETRA   290118  1       1649    79161   25978   25819   508675  508662
         279760  279758  508681  279759
CTETRA   290119  1       1649    48809   79161   25819   508676  508670
         508675  279758  508682  508681
CTETRA   290120  1       78644   79161   78649   78979   508673  508683
         508684  508679  508667  505610
CTETRA   290121  1       25927   78649   79161   78979   508685  508683
         508677  508678  505610  508667
CTETRA   290122  1       25819   48809   79161   78649   508682  508670
         508681  508686  508687  508683
CTETRA   290123  1       48809   78644   79161   78649   508671  508673
         508670  508687  508684  508683
CTETRA   290124  1       25819   79161   25927   78649   508681  508677
         415302  508686  508683  508685
CTETRA   290125  1       25819   25978   25927   79161   279759  415295
         415302  508681  508662  508677
CTETRA   290126  1       25810   79160   78684   78958   508688  508689
         508690  508691  508692  508693
CTETRA   290127  1       78671   78684   79160   78958   504743  508689
         508694  508695  508693  508692
CTETRA   290128  1       25871   25918   79160   78971   280428  508696
         508697  508698  508699  508700
CTETRA   290129  1       25811   25871   25918   79160   280544  280428
         280439  508701  508697  508696
CTETRA   290130  1       25899   79160   78666   78684   508702  508703
         508704  508705  508689  504728
CTETRA   290131  1       78666   78684   79160   78671   504728  508689
         508703  504737  504743  508694
CTETRA   290132  1       25810   78657   79160   78958   508706  508707
         508688  508691  508708  508692
CTETRA   290133  1       78657   78671   79160   78958   504735  508694
         508707  508708  508695  508692
CTETRA   290134  1       25899   79160   25918   78971   508702  508696
         280441  508709  508700  508699
CTETRA   290135  1       25811   25918   25899   79160   280439  280441
         280440  508701  508696  508702
CTETRA   290136  1       25899   78666   79160   78971   508704  508703
         508702  508709  505737  508700
CTETRA   290137  1       78657   78666   79160   78671   504732  508703
         508707  504735  504737  508694
CTETRA   290138  1       1657    79160   1658    78657   508710  508711
         280804  508712  508707  508713
CTETRA   290139  1       1657    79160   25811   1658    508710  508701
         280658  280804  508711  280676
CTETRA   290140  1       25810   25899   79160   25811   273563  508702
         508688  280559  280440  508701
CTETRA   290141  1       1657    79160   78657   78971   508710  508707
         508712  508714  508700  505734
CTETRA   290142  1       78657   79160   78666   78971   508707  508703
         504732  505734  508700  505737
CTETRA   290143  1       1658    79160   25810   78657   508711  508688
         280675  508713  508707  508706
CTETRA   290144  1       1658    25811   25810   79160   280676  280559
         280675  508711  508701  508688
CTETRA   290145  1       48612   48803   79159   78635   506734  508715
         508716  506735  506736  508717
CTETRA   290146  1       25823   79159   78643   79152   508718  508719
         508720  508721  508722  507272
CTETRA   290147  1       25823   79159   48668   78643   508718  508723
         508724  508720  508719  508725
CTETRA   290148  1       78630   78643   79159   79152   507276  508719
         508726  507285  507272  508722
CTETRA   290149  1       78630   79159   78643   79043   508726  508719
         507276  507265  508727  507277
CTETRA   290150  1       78630   79159   78982   79152   508726  508728
         508729  507285  508722  508730
CTETRA   290151  1       78630   78982   79159   79043   508729  508728
         508726  507265  508731  508727
CTETRA   290152  1       48668   79159   48803   78643   508723  508715
         508732  508725  508719  506728
CTETRA   290153  1       48612   48803   48668   79159   506734  508732
         508733  508716  508715  508723
CTETRA   290154  1       78635   79159   78872   79043   508717  508022
         508734  508104  508727  504785
CTETRA   290155  1       48653   78635   79159   78872   508735  508717
         508011  508017  508734  508022
CTETRA   290156  1       78644   79043   79159   78982   508736  508727
         508025  508680  508731  508728
CTETRA   290157  1       48612   79159   48653   78635   508716  508011
         508737  506735  508717  508735
CTETRA   290158  1       78644   79043   78872   79159   508736  504785
         508049  508025  508727  508022
CTETRA   290159  1       48634   48668   79159   48653   508738  508723
         508009  508008  508739  508011
CTETRA   290160  1       48612   79159   48668   48653   508716  508723
         508733  508737  508011  508739
CTETRA   290161  1       1662    79158   78689   78939   508740  508741
         508742  508743  508744  508745
CTETRA   290162  1       1662    79158   48768   78689   508740  508746
         508747  508742  508741  508748
CTETRA   290163  1       48666   78657   79158   78970   508749  508750
         508751  508752  508753  508754
CTETRA   290164  1       48666   79158   78657   78958   508751  508750
         508749  508755  508756  508708
CTETRA   290165  1       78657   79158   78671   78958   508750  507777
         504735  508708  508756  508695
CTETRA   290166  1       78671   79158   78689   78958   507777  508741
         505582  508695  508756  508757
CTETRA   290167  1       48768   78689   79158   78958   508748  508741
         508746  508758  508757  508756
CTETRA   290168  1       48698   78676   79158   78690   508759  508760
         508761  508762  508622  508763
CTETRA   290169  1       48622   79158   48698   78676   508764  508761
         508765  508766  508760  508759
CTETRA   290170  1       1662    48678   79158   78939   508767  508768
         508740  508743  508769  508744
CTETRA   290171  1       1662    48678   48768   79158   508767  508770
         508747  508740  508768  508746
CTETRA   290172  1       78675   78689   79158   78939   507767  508741
         507774  508771  508745  508744
CTETRA   290173  1       78658   78676   79158   79022   508638  508760
         507771  508772  508773  508774
CTETRA   290174  1       78658   78675   79158   78676   507773  507774
         507771  508638  508636  508760
CTETRA   290175  1       78645   78658   79158   78970   505214  507771
         507770  505215  505216  508754
CTETRA   290176  1       48666   48768   79158   78958   508775  508746
         508751  508755  508758  508756
CTETRA   290177  1       48678   48698   79158   78690   508776  508761
         508768  508777  508762  508763
CTETRA   290178  1       48622   48698   79158   48678   508765  508761
         508764  508778  508776  508768
CTETRA   290179  1       78675   79158   78676   78690   507774  508760
         508636  508620  508763  508622
CTETRA   290180  1       48622   79158   78676   79022   508764  508760
         508766  508779  508774  508773
CTETRA   290181  1       78658   79158   78970   79022   507771  508754
         505216  508772  508774  507176
CTETRA   290182  1       48621   48666   79158   78970   508780  508751
         508781  508782  508752  508754
CTETRA   290183  1       48621   48666   48768   79158   508780  508775
         508783  508781  508751  508746
CTETRA   290184  1       48621   48768   48678   79158   508783  508770
         508784  508781  508746  508768
CTETRA   290185  1       48622   78970   79158   79022   508785  508754
         508764  508779  507176  508774
CTETRA   290186  1       48621   48678   48622   79158   508784  508778
         508786  508781  508768  508764
CTETRA   290187  1       48621   79158   48622   78970   508781  508764
         508786  508782  508754  508785
CTETRA   290188  1       78623   79157   78986   79111   508327  508323
         508326  508787  508788  508789
CTETRA   290189  1       78661   79109   78965   79157   508790  508791
         508306  508320  508792  508316
CTETRA   290190  1       78661   79157   78966   79109   508320  508793
         508794  508790  508792  508795
CTETRA   290191  1       78986   79157   79082   79111   508323  508317
         508322  508789  508788  508297
CTETRA   290192  1       78965   79082   79157   79109   508314  508317
         508316  508791  508796  508792
CTETRA   290193  1       78966   79157   79080   79109   508793  508797
         508798  508795  508792  506843
CTETRA   290194  1       78861   78966   79157   79080   508311  508793
         508332  508799  508798  508797
CTETRA   290195  1       78596   79081   79157   79111   508354  508800
         508801  508802  508292  508788
CTETRA   290196  1       78596   79157   79081   79109   508801  508800
         508354  506841  508792  508803
CTETRA   290197  1       79081   79157   79082   79109   508800  508317
         508804  508803  508792  508796
CTETRA   290198  1       78596   79157   79080   79111   508801  508797
         504796  508802  508788  508805
CTETRA   290199  1       78596   79080   79157   79109   504796  508797
         508801  506841  506843  508792
CTETRA   290200  1       52340   79156   52388   78681   508806  505722
         373180  508807  505724  505721
CTETRA   290201  1       52298   52340   79156   52388   373179  508806
         508808  373177  373180  505722
CTETRA   290202  1       52298   52388   79156   78646   373177  505722
         508808  508809  505727  505729
CTETRA   290203  1       52320   78642   79156   52353   508810  507137
         508811  373227  507136  507129
CTETRA   290204  1       52320   78983   79156   78642   508812  508435
         508811  508810  508433  507137
CTETRA   290205  1       52340   78668   79156   78681   508813  507128
         508806  508807  508814  505724
CTETRA   290206  1       52320   79156   52371   52353   508811  508815
         236596  373227  507129  373230
CTETRA   290207  1       52320   79156   78983   52371   508811  508435
         508812  236596  508815  508816
CTETRA   290208  1       52371   78646   79156   78983   508817  505729
         508815  508816  508434  508435
CTETRA   290209  1       52340   52353   79156   78668   357759  507129
         508806  508813  507126  507128
CTETRA   290210  1       52298   79156   52340   52353   508808  508806
         373179  373185  507129  357759
CTETRA   290211  1       78655   79156   78668   78681   505747  507128
         507119  505749  505724  508814
CTETRA   290212  1       52298   79156   52371   78646   508808  508815
         373173  508809  505729  508817
CTETRA   290213  1       52298   52371   79156   52353   373173  508815
         508808  373185  373230  507129
CTETRA   290214  1       52317   79155   78854   78871   508818  507901
         508819  508820  507902  507898
CTETRA   290215  1       52317   79155   52376   78854   508818  508821
         356559  508819  507901  508822
CTETRA   290216  1       52291   79155   52317   78871   508823  508818
         370628  508824  507902  508820
CTETRA   290217  1       52291   52317   79155   52376   370628  508818
         508823  370633  356559  508821
CTETRA   290218  1       52291   52363   79155   78871   354254  508825
         508823  508824  508826  507902
CTETRA   290219  1       52363   78794   79155   78871   508827  507904
         508825  508826  507903  507902
CTETRA   290220  1       52395   78792   79155   78874   508828  507899
         508829  508830  507880  508831
CTETRA   290221  1       52304   79155   52395   78792   508832  508829
         375636  508833  507899  508828
CTETRA   290222  1       52304   52395   79155   52321   375636  508829
         508832  375669  375670  508834
CTETRA   290223  1       52376   79155   78792   78854   508821  507899
         508835  508822  507901  507887
CTETRA   290224  1       52321   79155   52363   78794   508834  508825
         375664  508836  507904  508827
CTETRA   290225  1       52291   52321   79155   52363   375662  508834
         508823  354254  375664  508825
CTETRA   290226  1       52304   52376   79155   78792   356554  508821
         508832  508833  508835  507899
CTETRA   290227  1       52304   52376   52321   79155   356554  375668
         375669  508832  508821  508834
CTETRA   290228  1       52291   79155   52321   52376   508823  508834
         375662  370633  508821  375668
CTETRA   290229  1       25957   26001   79154   78642   417772  508837
         508838  508839  508840  508841
CTETRA   290230  1       25957   26139   79154   26001   417771  508842
         508838  417772  319136  508837
CTETRA   290231  1       26001   79154   78642   78996   508837  508841
         508840  508843  508844  508431
CTETRA   290232  1       25957   79154   78633   78642   508838  508845
         508846  508839  508841  508847
CTETRA   290233  1       25957   79154   26002   78633   508838  508848
         417762  508846  508845  508849
CTETRA   290234  1       25957   26096   79154   26139   417764  508850
         508838  417771  319133  508842
CTETRA   290235  1       26139   78627   79154   78996   508851  508852
         508842  508853  508854  508844
CTETRA   290236  1       78627   78642   79154   78996   508855  508841
         508852  508854  508431  508844
CTETRA   290237  1       25957   26002   79154   26096   417762  508848
         508838  417764  417763  508850
CTETRA   290238  1       26096   79154   26139   78627   508850  508842
         319133  508856  508852  508851
CTETRA   290239  1       26002   79154   26096   78627   508848  508850
         417763  508857  508852  508856
CTETRA   290240  1       48604   79153   78786   78876   508858  508859
         508860  508861  508862  508863
CTETRA   290241  1       48604   78786   79153   78790   508860  508859
         508858  508864  508865  508866
CTETRA   290242  1       35302   35329   79153   78790   457840  508867
         508868  508869  508870  508866
CTETRA   290243  1       35302   79153   78786   78790   508868  508859
         508871  508869  508866  508865
CTETRA   290244  1       35150   35245   79153   35329   321333  508872
         508873  321334  179114  508867
CTETRA   290245  1       35150   48719   79153   35245   508874  508875
         508873  321333  508876  508872
CTETRA   290246  1       48604   48719   78790   79153   508877  508878
         508864  508858  508875  508866
CTETRA   290247  1       35245   48719   79153   78790   508876  508875
         508872  508879  508878  508866
CTETRA   290248  1       35245   79153   35329   78790   508872  508867
         179114  508879  508866  508870
CTETRA   290249  1       35302   79153   35381   78786   508868  508880
         457839  508871  508859  508881
CTETRA   290250  1       35302   35329   35381   79153   457840  457841
         457839  508868  508867  508880
CTETRA   290251  1       35150   79153   48719   35246   508873  508875
         508874  179490  508882  508883
CTETRA   290252  1       35150   35329   79153   35246   321334  508867
         508873  179490  321336  508882
CTETRA   290253  1       48604   48664   48719   79153   508884  508885
         508877  508858  508886  508875
CTETRA   290254  1       35152   48719   48664   79153   508887  508885
         508888  508889  508875  508886
CTETRA   290255  1       35152   48664   35330   79153   508888  508890
         417012  508889  508886  508891
CTETRA   290256  1       35381   78786   79153   78876   508881  508859
         508880  508892  508863  508862
CTETRA   290257  1       35152   35330   35246   79153   417012  320158
         417011  508889  508891  508882
CTETRA   290258  1       35152   35246   48719   79153   417011  508883
         508887  508889  508882  508875
CTETRA   290259  1       35246   35381   35329   79153   320160  457841
         321336  508882  508880  508867
CTETRA   290260  1       35330   79153   48664   78876   508891  508886
         508890  508893  508862  508894
CTETRA   290261  1       35246   35381   79153   35330   320160  508880
         508882  320158  320161  508891
CTETRA   290262  1       35330   35381   79153   78876   320161  508880
         508891  508893  508892  508862
CTETRA   290263  1       25821   78652   79152   78982   508895  508896
         508897  508898  508899  508730
CTETRA   290264  1       25821   79152   25929   78982   508897  508900
         180051  508898  508730  508901
CTETRA   290265  1       25821   79152   25823   25929   508897  508721
         180064  180051  508900  180081
CTETRA   290266  1       26024   79152   26071   78630   508902  507291
         319608  508903  507285  507290
CTETRA   290267  1       25930   26024   79152   26071   180076  508902
         507271  418940  319608  507291
CTETRA   290268  1       25823   25930   79152   78643   180074  507271
         508721  508720  507268  507272
CTETRA   290269  1       25929   79152   26024   78982   508900  508902
         180066  508901  508730  508904
CTETRA   290270  1       25823   25929   79152   26024   180081  508900
         508721  180073  180066  508902
CTETRA   290271  1       26024   78982   79152   78630   508904  508730
         508902  508903  508729  507285
CTETRA   290272  1       25823   79152   25930   26024   508721  507271
         180074  180073  508902  180076
CTETRA   290273  1       1598    35154   35099   48796   251898  251889
         251894  508905  508906  508907
CTETRA   290274  1       1599    35153   48817   35099   449067  508908
         508909  251873  414495  508910
CTETRA   290275  1       35153   35248   48817   35331   414479  508911
         508908  414480  414482  508912
CTETRA   290276  1       1598    35099   48817   48796   251894  508910
         508913  508905  508907  508914
CTETRA   290277  1       1594    35157   35103   48744   326835  326249
         326261  508915  508916  508917
CTETRA   290278  1       1594    48713   35157   48744   508918  508919
         326835  508915  508920  508916
CTETRA   290279  1       1619    25814   48670   48786   320918  508921
         508922  508923  508924  508925
CTETRA   290280  1       25814   48786   25872   25921   508924  507638
         415431  415439  508926  415440
CTETRA   290281  1       25872   48786   25971   25921   507638  507637
         415450  415440  508926  358400
CTETRA   290282  1       1619    25814   25873   48670   320918  320917
         320916  508922  508921  508927
CTETRA   290283  1       1591    48723   35107   35158   508928  506153
         327275  327274  506158  327260
CTETRA   290284  1       1593    35105   35157   48713   326819  326826
         326825  508929  508930  508919
CTETRA   290285  1       978     52373   25797   979     474237  506045
         425358  427524  474238  427519
CTETRA   290286  1       975     976     52361   25859   116020  379683
         379686  352562  352561  508931
CTETRA   290287  1       986     52337   25864   25801   350772  508932
         496114  496112  508933  496100
CTETRA   290288  1       985     25864   986     52337   430397  496114
         350778  350779  508932  350772
CTETRA   290289  1       986     987     52337   25801   350769  350773
         350772  496112  496109  508933
CTETRA   290290  1       973     52364   25858   974     379694  508934
         382378  379696  379695  382377
CTETRA   290291  1       973     25794   25858   52364   311088  423126
         382378  379694  508935  508934
CTETRA   290292  1       972     25794   973     52364   311084  311088
         311087  379692  508935  379694
CTETRA   290293  1       990     25803   52319   25866   378052  508936
         376650  378053  378055  508937
CTETRA   290294  1       990     991     52319   25803   247487  376654
         376650  378052  378061  508936
CTETRA   290295  1       1645    48668   25823   1646    508938  508724
         253011  278883  508939  180065
CTETRA   290296  1       1643    48803   25825   1644    508940  508941
         126147  278338  508942  278339
CTETRA   290297  1       1647    25821   1648    48811   180045  279618
         279617  508943  508660  508658
CTETRA   290298  1       967     25791   25855   52353   419196  419195
         419190  465537  507125  507134
CTETRA   290299  1       955     1554    52378   994     501976  505628
         371995  371990  252245  355879
CTETRA   290300  1       966     25791   967     52353   320408  419196
         419199  465536  507125  465537
CTETRA   290301  1       955     1554    995     52378   501976  358594
         371994  371995  505628  371998
CTETRA   290302  1       1641    48805   25827   1642    508944  506702
         277997  277995  506711  277996
CTETRA   290303  1       1639    1640    48794   25831   277570  508945
         508946  277568  277571  508947
CTETRA   290304  1       964     52340   25790   965     357752  508948
         175305  175294  357753  175307
CTETRA   290305  1       995     996     52335   35072   358564  358561
         358566  358591  358593  508949
CTETRA   290306  1       1639    48794   25830   25831   508946  508950
         277566  277568  508947  447924
CTETRA   290307  1       964     25790   52340   25853   175305  508948
         357752  323385  323392  508951
CTETRA   290308  1       1638    1639    48794   25830   277565  508946
         508952  277424  277566  508950
CTETRA   290309  1       962     52409   25788   25852   373163  508953
         325803  325838  508954  325820
CTETRA   290310  1       960     52409   25788   961     502447  508953
         461081  461090  373162  325804
CTETRA   290311  1       1638    48794   48646   25830   508952  508955
         508956  277424  508950  508957
CTETRA   290312  1       961     962     52409   25788   325802  373163
         373162  325804  325803  508953
CTETRA   290313  1       997     998     52318   35073   248524  358570
         358567  371946  371844  508958
CTETRA   290314  1       1637    1638    48646   25830   277423  508956
         508959  277319  277424  508957
CTETRA   290315  1       1637    48646   25881   25830   508959  508960
         277316  277319  508957  277320
CTETRA   290316  1       956     52406   25832   25786   182140  508961
         125603  125596  505569  125599
CTETRA   290317  1       956     25832   52406   1515    125603  508961
         182140  280977  281064  508962
CTETRA   290318  1       1032    52343   52347   35090   331049  328185
         331052  281257  508963  508964
CTETRA   290319  1       954     1515    52406   52343   111806  508962
         182147  182154  508965  182148
CTETRA   290320  1       1030    35089   52347   52370   111559  508966
         411705  411707  508967  411708
CTETRA   290321  1       1636    25881   1637    48646   128220  277316
         504164  508968  508960  508959
CTETRA   290322  1       956     957     52406   25786   125595  183802
         182140  125596  125589  505569
CTETRA   290323  1       954     52406   1515    956     182147  508962
         111806  125616  182140  280977
CTETRA   290324  1       1031    52347   35090   1032    331051  508964
         281371  281370  331052  281257
CTETRA   290325  1       1032    35090   1033    52343   281257  281252
         281256  331049  508963  329799
CTETRA   290326  1       954     1515    52343   1033    111806  508965
         182154  111801  111809  329799
CTETRA   290327  1       1029    35089   1030    52370   111558  111559
         111550  370568  508967  411707
CTETRA   290328  1       1030    1031    52347   35089   239614  331051
         411705  111559  281592  508966
CTETRA   290329  1       1027    1028    52339   35088   332243  370564
         461610  332242  332244  508385
CTETRA   290330  1       1635    48690   25828   1636    508969  508970
         312981  504163  508971  128221
CTETRA   290331  1       1572    35104   48676   48791   282902  508972
         508973  508974  508975  508976
CTETRA   290332  1       999     52348   35074   1000    358536  508977
         449152  358537  358534  449151
CTETRA   290333  1       1000    52348   35074   35134   358534  508977
         449151  449155  508978  449156
CTETRA   290334  1       1571    35104   1572    48791   239328  282902
         282954  508979  508975  508974
CTETRA   290335  1       1022    35145   1023    52398   332829  332832
         332831  367086  506789  367087
CTETRA   290336  1       1000    1001    52348   35134   358535  358532
         358534  449155  414145  508978
CTETRA   290337  1       1572    1573    48676   35106   501152  508980
         508973  501151  282801  508981
CTETRA   290338  1       1023    35086   1024    52332   471597  471599
         259147  362296  508982  362291
CTETRA   290339  1       1002    35135   1003    52359   414147  368320
         187166  358529  508983  372020
CTETRA   290340  1       1633    1634    48658   25880   277217  508984
         508985  277219  277218  508986
CTETRA   290341  1       1573    48676   35106   1574    508980  508981
         282801  282800  508987  282736
CTETRA   290342  1       1020    52357   35144   1021    367123  506791
         363612  363614  367124  213925
CTETRA   290343  1       1005    1006    52328   35077   361152  464539
         464538  361154  361153  508988
CTETRA   290344  1       1633    48658   25829   25880   508985  508989
         313025  277219  508986  313027
CTETRA   290345  1       1020    35144   52357   35084   363612  506791
         367123  363610  363613  508990
CTETRA   290346  1       1018    52389   35083   35143   145261  508991
         365143  365145  508992  365146
CTETRA   290347  1       1632    48658   25829   1633    508993  508989
         313031  313028  508985  313025
CTETRA   290348  1       1019    1020    52357   35084   363609  367123
         367122  363606  363610  508990
CTETRA   290349  1       1017    52389   35083   1018    145266  508991
         365140  145267  145261  365143
CTETRA   290350  1       1018    1019    52389   35143   362260  362259
         145261  365145  363615  508992
CTETRA   290351  1       1575    48672   35109   1576    508994  508995
         282465  282464  508996  282467
CTETRA   290352  1       1011    52329   35080   1012    361208  508997
         367794  361214  240096  110104
CTETRA   290353  1       1015    35082   1016    52387   408118  408121
         367133  367132  508998  145281
CTETRA   290354  1       1577    48600   35110   1578    508999  508544
         282292  282291  508547  282221
CTETRA   290355  1       1631    48733   25879   1632    509000  509001
         503354  503358  509002  313037
CTETRA   290356  1       1631    25879   48733   25826   503354  509001
         509000  503355  313007  509003
CTETRA   290357  1       1630    1631    48733   25826   503357  509000
         509004  313014  503355  509003
CTETRA   290358  1       1579    48745   35111   1580    508560  508555
         282075  282074  509005  282077
CTETRA   290359  1       1630    25878   25826   48733   313012  313010
         313014  509004  508232  509003
CTETRA   290360  1       1630    48701   25878   48733   509006  508234
         313012  509004  508227  508232
CTETRA   290361  1       1629    25878   1630    48701   312353  313012
         503359  509007  508234  509006
CTETRA   290362  1       1581    35112   1582    48804   332414  281619
         503593  509008  509009  509010
CTETRA   290363  1       1628    48701   25824   1629    508203  508217
         95452   95451   509007  95444
CTETRA   290364  1       1628    25824   48701   25877   95452   508217
         508203  95470   95462   508205
CTETRA   290365  1       1583    48815   35114   1584    509011  509012
         281514  281518  509013  281519
CTETRA   290366  1       1584    35162   48815   35114   273486  509014
         509013  281519  331592  509012
CTETRA   290367  1       1584    48815   35162   1585    509013  509014
         273486  273484  509015  273485
CTETRA   290368  1       1626    25822   1627    48789   257427  95457
         257423  509016  508191  508194
CTETRA   290369  1       1626    48789   25876   25822   509016  508192
         257448  257427  508191  257430
CTETRA   290370  1       1625    25820   25876   48789   257450  257439
         257452  509017  509018  508192
CTETRA   290371  1       25820   25926   48763   25875   257435  506914
         509019  315517  315519  506913
CTETRA   290372  1       1625    48763   25820   48789   509020  509019
         257450  509017  509021  509018
CTETRA   290373  1       1625    25876   1626    48789   257452  257448
         257458  509017  508192  509016
CTETRA   290374  1       1586    48746   35113   1587    509022  509023
         461483  461492  509024  329232
CTETRA   290375  1       1624    25820   48763   25875   315525  509019
         509025  315526  315517  506913
CTETRA   290376  1       1624    25820   1625    48763   315525  257450
         315534  509025  509019  509020
CTETRA   290377  1       1587    35160   48746   35113   329221  509026
         509024  329232  329227  509023
CTETRA   290378  1       1623    25875   1624    48763   315531  315526
         315530  509027  506913  509025
CTETRA   290379  1       1587    48746   35160   1588    509024  509026
         329221  329219  509028  329220
CTETRA   290380  1       1623    25818   25875   48763   317974  317973
         315531  509027  506911  506913
CTETRA   290381  1       1588    35160   35108   48746   329220  328428
         329225  509028  509026  509029
CTETRA   290382  1       1623    48757   25818   48763   509030  509031
         317974  509027  509032  506911
CTETRA   290383  1       1588    35108   48813   48746   329225  509033
         509034  509028  509029  509035
CTETRA   290384  1       1622    25818   1623    48757   317964  317974
         317976  509036  509031  509030
CTETRA   290385  1       1622    25874   25818   48757   278346  317959
         317964  509036  509037  509031
CTETRA   290386  1       1588    48813   35108   1589    509034  509033
         329225  503547  509038  328416
CTETRA   290387  1       1621    25874   1622    48757   278344  278346
         278343  509039  509037  509036
CTETRA   290388  1       1589    48813   35108   35159   509038  509033
         328416  328412  509040  328418
CTETRA   290389  1       1621    25874   48757   25816   278344  509037
         509039  319657  319647  509041
CTETRA   290390  1       1589    1590    48813   35159   328411  509042
         509038  328412  328401  509040
CTETRA   290391  1       1590    35107   48723   48813   328400  506153
         509043  509042  509044  509045
CTETRA   290392  1       1590    35107   48813   35159   328400  509044
         509042  328401  327265  509040
CTETRA   290393  1       1620    1621    48757   25816   319656  509039
         509046  319652  319657  509041
CTETRA   290394  1       1590    48723   35107   1591    509043  506153
         328400  503543  508928  327275
CTETRA   290395  1       1619    48670   25873   1620    508922  508927
         320916  320927  509047  319650
CTETRA   290396  1       1618    48786   25872   25814   509048  507638
         415429  415428  508924  415431
CTETRA   290397  1       1618    48786   25814   1619    509048  508924
         415428  415442  508923  320918
CTETRA   290398  1       25870   48721   25970   25919   509049  507647
         372340  372342  507645  372343
CTETRA   290399  1       25812   25872   48721   25919   415448  507643
         509050  372345  415452  507645
CTETRA   290400  1       1617    25872   1618    48786   415438  415429
         415437  509051  507638  509048
CTETRA   290401  1       25870   25970   48721   48751   372340  507647
         509049  509052  505535  507648
CTETRA   290402  1       1593    35157   1594    48713   326825  326835
         326834  508929  508919  508918
CTETRA   290403  1       25812   48721   25870   25919   509050  509049
         372339  372345  507645  372342
CTETRA   290404  1       25870   25970   48751   25917   372340  505535
         509052  372341  232878  505533
CTETRA   290405  1       35156   35252   35200   48797   325096  325097
         325095  509053  509054  509055
CTETRA   290406  1       1595    35156   48797   48744   326263  509053
         509056  509057  509058  509059
CTETRA   290407  1       1616    25812   48721   25870   372338  509050
         509060  325268  372339  509049
CTETRA   290408  1       1616    48721   25812   1617    509060  509050
         372338  322668  509061  415446
CTETRA   290409  1       25809   25870   48751   25917   325256  509052
         509062  325258  372341  505533
CTETRA   290410  1       1594    35103   1595    48744   326261  326262
         326260  508915  508917  509057
CTETRA   290411  1       35101   48796   48797   35200   509063  509064
         509065  325092  509066  509055
CTETRA   290412  1       35101   35156   35200   48797   325093  325095
         325092  509065  509053  509055
CTETRA   290413  1       1595    1596    48797   35156   326259  509067
         509056  326263  326264  509053
CTETRA   290414  1       1595    35103   35156   48744   326262  326254
         326263  509057  508917  509058
CTETRA   290415  1       25809   25917   48751   25869   325258  505533
         509062  325259  324610  505543
CTETRA   290416  1       1614    48667   25869   48751   509068  505550
         325261  509069  505552  505543
CTETRA   290417  1       1614    25809   1615    48751   325243  325247
         325246  509069  509062  509070
CTETRA   290418  1       35101   35200   35154   48796   325092  325099
         325098  509063  509066  508906
CTETRA   290419  1       1597    35101   48796   48797   501051  509063
         509071  509072  509065  509064
CTETRA   290420  1       1596    35156   35101   48797   326264  325093
         501050  509067  509053  509065
CTETRA   290421  1       1614    25869   25809   48751   325261  325259
         325243  509069  505543  509062
CTETRA   290422  1       1613    48667   25869   1614    509073  505550
         324611  325263  509068  325261
CTETRA   290423  1       25807   48667   25916   25869   509074  509075
         324602  324601  505550  324604
CTETRA   290424  1       1597    35101   35154   48796   501051  325098
         251906  509071  509063  508906
CTETRA   290425  1       1596    48797   35101   1597    509067  509065
         501050  501049  509072  501051
CTETRA   290426  1       1613    48667   25807   25869   509073  509074
         324612  324611  505550  324601
CTETRA   290427  1       25805   25916   25807   48667   324609  324602
         324608  509076  509075  509074
CTETRA   290428  1       1597    35154   1598    48796   251906  251898
         251908  509071  508906  508905
CTETRA   290429  1       25882   48635   48650   48806   509077  509078
         509079  509080  509081  509082
CTETRA   290430  1       1612    48667   25807   1613    509083  509074
         369050  369048  509073  324612
CTETRA   290431  1       1612    25807   48667   25805   369050  509074
         509083  369041  324608  509076
CTETRA   290432  1       25805   25916   48667   48650   324609  509075
         509076  509084  509085  509086
CTETRA   290433  1       1598    48817   35099   1599    508913  508910
         251894  251893  508909  251873
CTETRA   290434  1       25768   48806   25882   48650   509087  509080
         412449  509088  509082  509079
CTETRA   290435  1       1611    25805   1612    48667   326996  369041
         369040  509089  509076  509083
CTETRA   290436  1       25805   25882   25916   48650   412446  412442
         324609  509084  509079  509085
CTETRA   290437  1       1611    25805   48667   48650   326996  509076
         509089  509090  509084  509086
CTETRA   290438  1       35152   35330   48664   35248   417012  508890
         508888  417018  320154  509091
CTETRA   290439  1       35098   48664   48817   35248   509092  509093
         509094  417020  509091  508911
CTETRA   290440  1       35098   48817   35153   35248   509094  508908
         449062  417020  508911  414479
CTETRA   290441  1       1599    1600    48817   35153   449066  509095
         508909  449067  449063  508908
CTETRA   290442  1       25768   48806   48650   48802   509087  509082
         509088  509096  509097  509098
CTETRA   290443  1       25768   25882   25805   48650   412449  412446
         412448  509088  509079  509084
CTETRA   290444  1       1519    1520    25768   48806   371304  371303
         371301  509099  509100  509087
CTETRA   290445  1       1610    48650   25805   1611    509101  509084
         326986  326993  509090  326996
CTETRA   290446  1       35098   35152   48664   35248   321870  508888
         509092  417020  417018  509091
CTETRA   290447  1       1600    48664   48817   35098   509102  509093
         509095  449057  509092  509094
CTETRA   290448  1       1600    35098   48817   35153   449057  509094
         509095  449063  449062  508908
CTETRA   290449  1       25767   48650   48802   25768   509103  509098
         509104  371300  509088  509096
CTETRA   290450  1       1519    48802   48806   25768   509105  509097
         509099  371301  509096  509087
CTETRA   290451  1       25767   25768   25805   48650   371300  412448
         326987  509103  509088  509084
CTETRA   290452  1       1610    48650   25767   25805   509101  509103
         326984  326986  509084  326987
CTETRA   290453  1       1601    48664   35098   35152   509106  509092
         321866  321869  508888  321870
CTETRA   290454  1       1600    48664   35098   1601    509102  509092
         449057  449056  509106  321866
CTETRA   290455  1       1519    25767   48802   25768   371299  509104
         509105  371301  371300  509096
CTETRA   290456  1       1610    48802   25767   48650   509107  509104
         326984  509101  509098  509103
CTETRA   290457  1       1519    48802   48691   48806   509105  509108
         509109  509099  509097  509110
CTETRA   290458  1       35115   48691   48663   48617   509111  509112
         509113  509114  509115  509116
CTETRA   290459  1       35096   48719   35246   35150   509117  508883
         179493  179489  508874  179490
CTETRA   290460  1       35096   48719   35152   35246   509117  508887
         417016  179493  508883  417011
CTETRA   290461  1       1601    1602    48664   35152   321874  509118
         509106  321869  321876  508888
CTETRA   290462  1       1518    25767   48802   1519    371296  509104
         509119  371297  371299  509105
CTETRA   290463  1       1609    48802   25767   1610    509120  509104
         326990  326989  509107  326984
CTETRA   290464  1       1518    48802   48691   1519    509119  509108
         509121  371297  509105  509109
CTETRA   290465  1       1519    35115   48691   35054   501030  509111
         509109  501031  455722  509122
CTETRA   290466  1       35092   35115   48691   48663   179085  509111
         509123  509124  509113  509112
CTETRA   290467  1       35094   48719   35150   35245   509125  508874
         321332  321331  508876  321333
CTETRA   290468  1       35094   48663   48719   35245   509126  509127
         509125  321331  509128  508876
CTETRA   290469  1       1603    35150   48719   35096   179487  508874
         509129  179476  179489  509117
CTETRA   290470  1       1518    25767   1609    48802   371296  326990
         412435  509119  509104  509120
CTETRA   290471  1       1518    48691   35054   1519    509121  509122
         248245  371297  509109  501031
CTETRA   290472  1       1518    48691   48802   1608    509121  509108
         509119  248239  509130  509131
CTETRA   290473  1       35054   35115   48691   35092   455722  509111
         509122  201544  179085  509123
CTETRA   290474  1       1606    48691   48663   35092   509132  509112
         509133  201556  509123  509124
CTETRA   290475  1       35092   35196   35115   48663   179086  179088
         179085  509124  509134  509113
CTETRA   290476  1       35094   35245   35196   48663   321331  179115
         201559  509126  509128  509134
CTETRA   290477  1       1604    35094   48719   35150   321335  509125
         509135  179482  321332  508874
CTETRA   290478  1       1604    48663   48719   35094   509136  509127
         509135  321335  509126  509125
CTETRA   290479  1       1602    1603    48719   35096   179475  509129
         509137  179472  179476  509117
CTETRA   290480  1       1603    48719   35150   1604    509129  508874
         179487  179481  509135  179482
CTETRA   290481  1       1517    1518    1609    48802   248236  412435
         412434  509138  509119  509120
CTETRA   290482  1       1518    35054   48691   1608    248245  509122
         509121  248239  248244  509130
CTETRA   290483  1       1517    1608    1518    48802   248229  248239
         248236  509138  509131  509119
CTETRA   290484  1       1607    48691   35092   35054   509139  509123
         201545  201538  509122  201544
CTETRA   290485  1       1606    1607    48691   35092   201548  509139
         509132  201556  201545  509123
CTETRA   290486  1       1605    35092   1606    48663   201562  201556
         201557  509140  509124  509133
CTETRA   290487  1       35092   35094   35196   48663   201561  201559
         179086  509124  509126  509134
CTETRA   290488  1       1604    35094   1605    48663   321335  201564
         321337  509136  509126  509140
CTETRA   290489  1       1607    1608    48691   35054   248243  509130
         509139  201538  248244  509122
CTETRA   290490  1       1605    35094   35092   48663   201564  201561
         201562  509140  509126  509124
CTETRA   290491  1       26174   78602   26237   26293   507749  509141
         194427  194425  509142  194443
CTETRA   290492  1       26174   26238   78602   26293   194415  507755
         507749  194425  194422  509142
CTETRA   290493  1       26238   26325   78602   26293   428403  509143
         507755  194422  304104  509142
CTETRA   290494  1       26101   26237   26174   78602   194421  194427
         194426  509144  509141  507749
CTETRA   290495  1       26101   26173   26237   78602   194408  194419
         194421  509144  509145  509141
CTETRA   290496  1       26176   78603   26295   26240   507406  507036
         431107  430419  507409  300272
CTETRA   290497  1       26176   78603   26239   26295   507406  507738
         431105  431107  507036  105808
CTETRA   290498  1       26103   26176   78603   26239   165208  507406
         507732  431101  431105  507738
CTETRA   290499  1       26103   26239   78603   26175   431101  507738
         507732  431100  105785  507744
CTETRA   290500  1       26055   78603   26102   26175   507577  507578
         431102  431099  507744  427533
CTETRA   290501  1       26055   26103   78603   26175   165205  507732
         507577  431099  431100  507744
CTETRA   290502  1       26100   78604   26172   26236   509146  509147
         138383  423600  509148  310364
CTETRA   290503  1       26100   26173   78604   26236   305160  509149
         509146  423600  423599  509148
CTETRA   290504  1       26173   26292   78604   26236   423602  509150
         509149  423599  374597  509148
CTETRA   290505  1       26173   26237   78604   26292   194419  509151
         509149  423602  447686  509150
CTETRA   290506  1       26173   78604   26237   78602   509149  509151
         194419  509145  509152  509141
CTETRA   290507  1       25963   26054   78605   26007   301236  509153
         509154  301238  301237  509155
CTETRA   290508  1       26007   26101   26054   78605   133684  427532
         301237  509155  509156  509153
CTETRA   290509  1       26054   26174   26102   78605   427528  427527
         427526  509153  507747  507580
CTETRA   290510  1       26008   26102   78605   26054   432106  507580
         507590  432112  427526  509153
CTETRA   290511  1       25963   26008   78605   26054   432109  507590
         509154  301236  432112  509153
CTETRA   290512  1       25909   25963   78605   26007   301231  509154
         509157  133713  301238  509155
CTETRA   290513  1       26007   26053   26101   78605   133700  133698
         133684  509155  509158  509156
CTETRA   290514  1       26054   26101   26174   78605   427532  194426
         427528  509153  509156  507747
CTETRA   290515  1       26101   26174   78605   78602   194426  507747
         509156  509144  507749  507751
CTETRA   290516  1       26234   26270   78606   26290   356982  509159
         507928  356984  185076  507929
CTETRA   290517  1       26290   26367   26343   78606   185073  185079
         185078  507929  507919  509160
CTETRA   290518  1       26270   26343   26291   78606   185070  185067
         185058  509159  509160  509161
CTETRA   290519  1       26270   26343   78606   26290   185070  509160
         509159  185076  185078  507929
CTETRA   290520  1       26235   26291   78606   26270   185044  509161
         506974  185056  185058  509159
CTETRA   290521  1       26388   26417   78607   26427   428387  509162
         509163  474972  502302  505183
CTETRA   290522  1       26388   26427   78607   26416   474972  505183
         509163  474970  424871  509164
CTETRA   290523  1       26387   26416   26388   78607   424868  474970
         474965  505958  509164  509163
CTETRA   290524  1       26399   26427   26416   78607   424861  424871
         424863  505181  505183  509164
CTETRA   290525  1       26417   78607   26427   26439   509162  505183
         502302  428391  505199  424854
CTETRA   290526  1       26105   26241   26178   78608   199223  199233
         199230  509165  507424  509166
CTETRA   290527  1       26105   26177   26241   78608   199218  199224
         199223  509165  507419  507424
CTETRA   290528  1       26057   26177   78608   26104   301242  507419
         509167  301249  301250  507417
CTETRA   290529  1       26057   78608   26177   26105   509167  507419
         301242  301241  509165  199218
CTETRA   290530  1       26010   26104   26057   78608   301248  301249
         301247  509168  507417  509167
CTETRA   290531  1       26010   26056   26104   78608   301251  165183
         301248  509168  507736  507417
CTETRA   290532  1       25911   78609   25964   26009   509169  507575
         298602  298601  507566  298604
CTETRA   290533  1       25965   26009   26056   78609   298608  165209
         298610  509170  507566  507731
CTETRA   290534  1       25911   78609   26009   25965   509169  507566
         298601  298607  509170  298608
CTETRA   290535  1       25863   25964   25911   78609   298606  298602
         298605  507585  507575  509169
CTETRA   290536  1       52288   78610   52361   52322   509171  509172
         454477  454474  509173  454479
CTETRA   290537  1       25861   25962   78611   25908   133690  506039
         509174  133687  133691  506037
CTETRA   290538  1       25861   25909   78611   25962   133702  509175
         509174  133690  133706  506039
CTETRA   290539  1       25962   78611   26053   26007   506039  506042
         133711  133712  509176  133700
CTETRA   290540  1       26007   78611   26053   78605   509176  506042
         133700  509155  509177  509158
CTETRA   290541  1       25797   25861   78611   25908   427521  509174
         506049  425362  133687  506037
CTETRA   290542  1       25909   78611   25962   26007   509175  506039
         133706  133713  509176  133712
CTETRA   290543  1       25909   78611   26007   78605   509175  509176
         133713  509157  509177  509155
CTETRA   290544  1       26004   26050   26098   78612   423115  202803
         463383  509178  507337  507341
CTETRA   290545  1       26004   26098   26051   78612   463383  463381
         310431  509178  507341  509179
CTETRA   290546  1       26051   78612   26098   26171   509179  507341
         463381  463380  509180  202800
CTETRA   290547  1       26051   78612   26171   26099   509179  509180
         463380  463384  509181  310368
CTETRA   290548  1       26099   26171   26235   78612   310368  310367
         310366  509181  509180  506978
CTETRA   290549  1       26099   26235   26172   78612   310366  310370
         138401  509181  506978  509182
CTETRA   290550  1       25799   25910   78613   25862   430425  507572
         509183  430427  301234  509184
CTETRA   290551  1       25862   25910   78613   25963   301234  507572
         509184  301229  301235  509185
CTETRA   290552  1       25910   78613   25963   26008   507572  509185
         301235  432101  507584  432109
CTETRA   290553  1       25963   26008   78613   78605   432109  507584
         509185  509154  507590  507591
CTETRA   290554  1       25799   78613   25910   25863   509183  507572
         430425  430424  507571  298612
CTETRA   290555  1       982     25862   25799   78613   430429  430427
         430421  509186  509184  509183
CTETRA   290556  1       983     78613   52323   52382   509187  509188
         385719  385716  509189  379633
CTETRA   290557  1       982     25799   983     78613   430421  430423
         385714  509186  509183  509187
CTETRA   290558  1       982     78613   983     52382   509186  509187
         385714  350727  509189  385716
CTETRA   290559  1       981     78613   25862   982     509190  509184
         301226  239073  509186  430429
CTETRA   290560  1       981     78613   982     52382   509190  509186
         239073  350725  509189  350727
CTETRA   290561  1       25909   78605   78614   78611   509157  509191
         509192  509175  509177  509193
CTETRA   290562  1       25798   25909   78614   25861   301232  509192
         509194  427525  133702  509195
CTETRA   290563  1       25861   25909   78614   78611   133702  509192
         509195  509174  509175  509193
CTETRA   290564  1       25798   78614   25909   25862   509194  509192
         301232  301227  509196  301230
CTETRA   290565  1       980     25861   25798   78614   427516  427525
         239086  509197  509195  509194
CTETRA   290566  1       980     981     52292   78614   239099  350724
         350728  509197  509198  509199
CTETRA   290567  1       980     25798   981     78614   239086  239097
         239099  509197  509194  509198
CTETRA   290568  1       981     25798   25862   78614   239097  301227
         301226  509198  509194  509196
CTETRA   290569  1       981     78614   25862   78613   509198  509196
         301226  509190  509200  509184
CTETRA   290570  1       25862   78614   25909   25963   509196  509192
         301230  301229  509201  301231
CTETRA   290571  1       25909   25963   78614   78605   301231  509201
         509192  509157  509154  509191
CTETRA   290572  1       25963   78614   78605   78613   509201  509191
         509154  509185  509200  507591
CTETRA   290573  1       25862   78614   25963   78613   509196  509201
         301229  509184  509200  509185
CTETRA   290574  1       980     52292   52373   78614   350728  242062
         350729  509197  509199  509202
CTETRA   290575  1       25859   25960   78615   25906   123410  509203
         509204  123425  123423  509205
CTETRA   290576  1       25906   26004   25960   78615   310426  310428
         123423  509205  509206  509203
CTETRA   290577  1       25795   25906   25859   78615   123430  123425
         123418  509207  509205  509204
CTETRA   290578  1       25960   26051   78615   26004   310430  509208
         509203  310428  310431  509206
CTETRA   290579  1       26004   26051   78615   78612   310431  509208
         509206  509178  509179  509209
CTETRA   290580  1       25859   25960   25907   78615   123410  308043
         125935  509204  509203  509210
CTETRA   290581  1       25795   25858   25906   78615   382383  382384
         123430  509207  509211  509205
CTETRA   290582  1       25912   78616   25965   26010   506072  509212
         430409  430412  509213  430413
CTETRA   290583  1       26056   78608   78616   78609   507736  509214
         509215  507731  507735  509216
CTETRA   290584  1       25965   26056   78616   78609   298610  509215
         509212  509170  507731  509216
CTETRA   290585  1       52281   52323   52337   78616   379624  454497
         454493  509217  509218  509219
CTETRA   290586  1       25864   25965   25912   78616   430405  430409
         430408  509220  509212  506072
CTETRA   290587  1       25801   78616   52337   25864   506076  509219
         508933  496100  509220  508932
CTETRA   290588  1       25801   25912   78616   25864   496099  506072
         506076  496100  430408  509220
CTETRA   290589  1       25912   25966   78616   26010   496115  506067
         506072  430412  301243  509213
CTETRA   290590  1       25965   78616   26056   26010   509212  509215
         298610  430413  509213  301251
CTETRA   290591  1       26010   78616   26056   78608   509213  509215
         301251  509168  509214  507736
CTETRA   290592  1       25864   25911   25965   78616   430403  298607
         430405  509220  509221  509212
CTETRA   290593  1       25911   25965   78616   78609   298607  509212
         509221  509169  509170  509216
CTETRA   290594  1       25966   26057   78616   26010   301246  509222
         506067  301243  301247  509213
CTETRA   290595  1       26010   26057   78616   78608   301247  509222
         509213  509168  509167  509214
CTETRA   290596  1       977     52361   78617   52373   379684  509223
         509224  379687  379689  506048
CTETRA   290597  1       52361   78617   78610   78615   509223  506064
         509172  509225  509226  509227
CTETRA   290598  1       977     78617   25796   25860   509224  509228
         352565  425364  506057  125933
CTETRA   290599  1       976     25796   977     78617   352564  352565
         116027  509229  509228  509224
CTETRA   290600  1       976     977     52361   78617   116027  379684
         379683  509229  509224  509223
CTETRA   290601  1       25907   78610   78617   78615   509230  506064
         509231  509210  509227  509226
CTETRA   290602  1       25859   78617   52361   78615   509232  509223
         508931  509204  509226  509225
CTETRA   290603  1       25796   25860   78617   25907   125933  506057
         509228  125934  125932  509231
CTETRA   290604  1       977     52373   78617   978     379687  506048
         509224  425363  474237  509233
CTETRA   290605  1       977     978     78617   25860   425363  509233
         509224  425364  425359  506057
CTETRA   290606  1       976     78617   52361   25859   509229  509223
         379683  352561  509232  508931
CTETRA   290607  1       976     25796   78617   25859   352564  509228
         509229  352561  125928  509232
CTETRA   290608  1       25796   25907   78617   25859   125934  509231
         509228  125928  125935  509232
CTETRA   290609  1       25859   25907   78617   78615   125935  509231
         509232  509204  509210  509226
CTETRA   290610  1       25860   25961   78617   25907   125915  506059
         506057  125932  125930  509231
CTETRA   290611  1       25907   25961   78617   78610   125930  506059
         509231  509230  506061  506064
CTETRA   290612  1       978     25797   52373   78617   425358  506045
         474237  509233  506046  506048
CTETRA   290613  1       978     25797   78617   25860   425358  506046
         509233  425359  425360  506057
CTETRA   290614  1       26106   78618   26179   26141   509234  509235
         378224  378246  509236  378250
CTETRA   290615  1       26106   26178   26242   78618   378220  378223
         378222  509234  509237  509238
CTETRA   290616  1       26106   26242   26179   78618   378222  355120
         378224  509234  509238  509235
CTETRA   290617  1       26058   78618   26178   26106   509239  509237
         378217  378219  509234  378220
CTETRA   290618  1       26058   26178   78618   26105   378217  509237
         509239  305803  199230  509240
CTETRA   290619  1       26105   26178   78618   78608   199230  509237
         509240  509165  509166  509241
CTETRA   290620  1       52323   78609   78619   78616   509242  509243
         509244  509218  509216  509245
CTETRA   290621  1       25911   78619   78609   78616   509246  509243
         509169  509221  509245  509216
CTETRA   290622  1       52323   78619   52337   78616   509244  509247
         454497  509218  509245  509219
CTETRA   290623  1       984     78619   25863   25800   509248  509249
         93288   446447  509250  446450
CTETRA   290624  1       25800   25863   25911   78619   446450  298605
         430410  509250  509249  509246
CTETRA   290625  1       25863   25911   78619   78609   298605  509246
         509249  507585  509169  509243
CTETRA   290626  1       25863   78609   78619   78613   507585  509243
         509249  507571  507586  509251
CTETRA   290627  1       52323   78619   78609   78613   509244  509243
         509242  509188  509251  507586
CTETRA   290628  1       25800   25911   25864   78619   430410  430403
         430398  509250  509246  509252
CTETRA   290629  1       25864   78619   25911   78616   509252  509246
         430403  509220  509245  509221
CTETRA   290630  1       985     78619   52337   52323   509253  509247
         350779  385723  509244  454497
CTETRA   290631  1       25864   52337   78619   78616   508932  509247
         509252  509220  509219  509245
CTETRA   290632  1       983     52323   78619   984     385719  509244
         509254  93292   385721  509248
CTETRA   290633  1       983     984     78619   25863   93292   509248
         509254  93291   93288   509249
CTETRA   290634  1       984     985     52323   78619   196309  385723
         385721  509248  509253  509244
CTETRA   290635  1       984     985     78619   25800   196309  509253
         509248  446447  430399  509250
CTETRA   290636  1       985     52337   78619   25864   350779  509247
         509253  430397  508932  509252
CTETRA   290637  1       985     25864   78619   25800   430397  509252
         509253  430399  430398  509250
CTETRA   290638  1       25967   26058   78620   26011   305788  509255
         509256  305799  305801  509257
CTETRA   290639  1       25913   25967   78620   26011   305795  509256
         506084  305802  305799  509257
CTETRA   290640  1       26105   78620   78608   78618   509258  509259
         509165  509240  509260  509241
CTETRA   290641  1       26058   78620   26105   78618   509255  509258
         305803  509239  509260  509240
CTETRA   290642  1       26011   26105   26058   78620   305804  305803
         305801  509257  509258  509255
CTETRA   290643  1       26011   26057   26105   78620   305812  301241
         305804  509257  509261  509258
CTETRA   290644  1       26057   26105   78620   78608   301241  509258
         509261  509167  509165  509259
CTETRA   290645  1       25966   78620   26057   26011   506068  509261
         301246  305808  509257  305812
CTETRA   290646  1       26057   78608   78620   78616   509167  509259
         509261  509222  509214  506070
CTETRA   290647  1       25966   26057   78620   78616   301246  509261
         506068  506067  509222  506070
CTETRA   290648  1       26249   78621   26304   26278   509262  509263
         152546  152547  509264  123012
CTETRA   290649  1       26219   26249   26278   78621   152555  152547
         152537  507280  509262  509264
CTETRA   290650  1       26188   26278   78621   26219   152534  509264
         509265  152535  152537  507280
CTETRA   290651  1       26151   78621   26249   26219   507261  509262
         152558  152560  507280  152555
CTETRA   290652  1       26188   26247   78621   26278   374587  509266
         509265  152534  374582  509264
CTETRA   290653  1       26151   26249   78621   26190   152558  509262
         507261  152551  152559  507254
CTETRA   290654  1       52330   78622   52364   52377   509267  509268
         354206  354204  509269  354205
CTETRA   290655  1       25905   25959   78622   26003   423124  509270
         509271  420911  423119  509272
CTETRA   290656  1       25959   26050   78622   26003   423112  507338
         509270  423119  314422  509272
CTETRA   290657  1       25858   78622   25905   25959   509273  509271
         423122  423120  509270  423124
CTETRA   290658  1       25794   25905   78622   25857   420899  509271
         509274  420896  420900  509275
CTETRA   290659  1       25794   25858   78622   25905   423126  509273
         509274  420899  423122  509271
CTETRA   290660  1       25794   78622   25858   52364   509274  509273
         423126  508935  509268  508934
CTETRA   290661  1       26004   78622   78612   78615   509276  507332
         509178  509206  509277  509209
CTETRA   290662  1       25858   52364   78622   78615   508934  509268
         509273  509211  509278  509277
CTETRA   290663  1       25959   78622   26050   26004   509270  507338
         423112  423114  509276  423115
CTETRA   290664  1       26004   78622   26050   78612   509276  507338
         423115  509178  507332  507337
CTETRA   290665  1       25906   25959   26004   78622   423121  423114
         310426  509279  509270  509276
CTETRA   290666  1       25906   78622   26004   78615   509279  509276
         310426  509205  509277  509206
CTETRA   290667  1       25858   78622   25959   25906   509273  509270
         423120  382384  509279  423121
CTETRA   290668  1       25858   78622   25906   78615   509273  509279
         382384  509211  509277  509205
CTETRA   290669  1       26419   78623   26441   26430   509280  509281
         474954  431123  509282  502333
CTETRA   290670  1       26420   78623   26430   26438   509283  509282
         430652  300784  509284  430656
CTETRA   290671  1       26430   78623   26441   26454   509282  509281
         502333  430658  508333  502328
CTETRA   290672  1       26430   78623   26454   26438   509282  508333
         430658  430656  509284  300782
CTETRA   290673  1       26441   78623   26453   26454   509281  509285
         203819  502328  508333  429735
CTETRA   290674  1       26187   26245   26216   78624   320909  320908
         320907  509286  507907  508654
CTETRA   290675  1       26217   78624   26276   26245   509287  507908
         485077  485080  507907  416500
CTETRA   290676  1       26187   26217   26245   78624   485081  485080
         320909  509286  509287  507907
CTETRA   290677  1       26217   78624   26247   26276   509287  509288
         485074  485077  507908  374584
CTETRA   290678  1       26114   78624   26217   26187   509289  509287
         500966  416484  509286  485081
CTETRA   290679  1       26209   26266   78625   26267   380710  509290
         509291  489130  489127  509292
CTETRA   290680  1       26266   78625   26267   26322   509290  509292
         489127  380725  509293  489124
CTETRA   290681  1       26266   26321   78625   26322   380722  509294
         509290  380725  378209  509293
CTETRA   290682  1       26167   26267   26209   78625   501864  489130
         380705  509295  509292  509291
CTETRA   290683  1       48587   78626   48799   48606   509296  509297
         509298  509299  509300  509301
CTETRA   290684  1       48587   48799   78626   48767   509298  509297
         509296  509302  509303  509304
CTETRA   290685  1       48679   78626   48799   48767   508051  509297
         509305  509306  509304  509303
CTETRA   290686  1       48606   78626   48799   48748   509300  509297
         509301  509307  509308  509309
CTETRA   290687  1       48587   48686   78626   48606   509310  507144
         509296  509299  509311  509300
CTETRA   290688  1       48679   48799   78626   48748   509305  509297
         508051  509312  509309  509308
CTETRA   290689  1       48606   48686   78626   48741   509311  507144
         509300  509313  507156  507154
CTETRA   290690  1       26096   26168   26169   78627   319132  319144
         319143  508856  509314  509315
CTETRA   290691  1       26096   26168   78627   26139   319132  509314
         508856  319133  319126  508851
CTETRA   290692  1       26096   26169   26140   78627   319143  374536
         417767  508856  509315  509316
CTETRA   290693  1       26140   78627   26169   26210   509316  509315
         374536  374535  509317  374528
CTETRA   290694  1       26097   78627   26140   26210   509318  509316
         314428  374538  509317  374535
CTETRA   290695  1       26002   26140   78627   26096   417766  509316
         508857  417763  417767  508856
CTETRA   290696  1       52300   52319   52362   78628   190587  190595
         190596  509319  509320  509321
CTETRA   290697  1       25914   78628   25967   26012   509322  509323
         378057  378062  509324  305791
CTETRA   290698  1       52300   52381   52319   78628   454491  454492
         190587  509319  509325  509320
CTETRA   290699  1       25967   78628   26058   26012   509323  509326
         305788  305791  509324  305792
CTETRA   290700  1       25967   26058   78628   78620   305788  509326
         509323  509256  509255  509327
CTETRA   290701  1       25866   25967   25914   78628   305794  378057
         378056  509328  509323  509322
CTETRA   290702  1       25803   25914   78628   25866   378060  509322
         509329  378055  378056  509328
CTETRA   290703  1       25803   78628   52319   25866   509329  509320
         508936  378055  509328  508937
CTETRA   290704  1       52381   78620   78629   78628   506088  506085
         506081  509325  509327  509330
CTETRA   290705  1       52319   52381   78629   78628   454492  506081
         509331  509320  509325  509330
CTETRA   290706  1       988     25865   25802   78629   426979  426981
         426976  506079  506082  509332
CTETRA   290707  1       25802   78629   25865   25913   509332  506082
         426981  426985  506083  305810
CTETRA   290708  1       25802   78629   25913   25866   509332  506083
         426985  426984  509333  305796
CTETRA   290709  1       989     78629   52319   52381   509334  509331
         376649  502002  506081  454492
CTETRA   290710  1       988     25802   989     78629   426976  426978
         426975  506079  509332  509334
CTETRA   290711  1       988     78629   989     52381   506079  509334
         426975  501812  506081  502002
CTETRA   290712  1       25866   25913   25967   78629   305796  305795
         305794  509333  506083  509335
CTETRA   290713  1       25866   78629   25967   78628   509333  509335
         305794  509328  509330  509323
CTETRA   290714  1       989     78629   25802   25866   509334  509332
         426978  426983  509333  426984
CTETRA   290715  1       25866   52319   78629   78628   508937  509331
         509333  509328  509320  509330
CTETRA   290716  1       26024   26071   26150   78630   319608  319611
         319610  508903  507290  509336
CTETRA   290717  1       26024   26150   26114   78630   319610  319620
         319619  508903  509336  509337
CTETRA   290718  1       26116   78630   26188   26150   507283  507284
         319617  319615  509336  319616
CTETRA   290719  1       26071   78630   26116   26150   507290  507283
         319613  319611  509336  319615
CTETRA   290720  1       26188   26247   78630   78621   374587  509338
         507284  509265  509266  507262
CTETRA   290721  1       26150   26188   26217   78630   319616  485068
         485067  509336  507284  509339
CTETRA   290722  1       26188   26247   26217   78630   374587  485074
         485068  507284  509338  509339
CTETRA   290723  1       26217   78630   26247   78624   509339  509338
         485074  509287  509340  509288
CTETRA   290724  1       52286   52302   78631   52366   356499  509341
         509342  356494  356500  509343
CTETRA   290725  1       52302   78631   52403   52362   509341  507613
         190593  190589  507606  190592
CTETRA   290726  1       52286   52302   52362   78631   356499  190589
         376666  509342  509341  507606
CTETRA   290727  1       52286   52362   52344   78631   376666  376665
         376664  509342  507606  509344
CTETRA   290728  1       1545    25845   78632   1546    376056  509345
         509346  376057  376053  509347
CTETRA   290729  1       25782   25845   78632   25895   376054  509345
         509348  234793  380774  507083
CTETRA   290730  1       1546    25782   25845   78632   376045  376054
         376053  509347  509348  509345
CTETRA   290731  1       25845   25950   78632   25895   380776  509349
         509345  380774  380777  507083
CTETRA   290732  1       25782   78632   25846   25895   509348  507094
         234800  234793  507083  234799
CTETRA   290733  1       25857   25958   78633   25904   420902  509350
         509351  420905  417756  509352
CTETRA   290734  1       25857   25905   78633   25958   420900  509353
         509351  420902  420904  509350
CTETRA   290735  1       25857   78633   25905   78622   509351  509353
         420900  509275  509354  509271
CTETRA   290736  1       25905   26003   78633   25958   420911  509355
         509353  420904  314423  509350
CTETRA   290737  1       25905   78633   26003   78622   509353  509355
         420911  509271  509354  509272
CTETRA   290738  1       25904   26002   25958   78633   417757  417759
         417756  509352  508849  509350
CTETRA   290739  1       25793   25857   78633   25904   420914  509351
         509356  419218  420905  509352
CTETRA   290740  1       25793   25904   78633   25856   419218  509352
         509356  419212  419219  509357
CTETRA   290741  1       25904   25957   26002   78633   417760  417762
         417757  509352  508846  508849
CTETRA   290742  1       48624   48747   48679   78634   509358  509359
         508058  508057  509360  508052
CTETRA   290743  1       48624   48709   48747   78634   509361  509362
         509358  508057  509363  509360
CTETRA   290744  1       48679   78634   48747   48748   508052  509360
         509359  509312  509364  509365
CTETRA   290745  1       48679   78634   48748   78626   508052  509364
         509312  508051  508043  509308
CTETRA   290746  1       48709   48747   78634   48783   509362  509360
         509363  509366  509367  509368
CTETRA   290747  1       48624   48758   48709   78634   508056  509369
         509361  508057  508050  509363
CTETRA   290748  1       48612   48812   48801   78635   509370  509371
         506741  506735  509372  506740
CTETRA   290749  1       48669   48801   48812   78635   509373  509371
         509374  505428  506740  509372
CTETRA   290750  1       48586   78635   48812   48612   509375  509372
         509376  509377  506735  509370
CTETRA   290751  1       48586   78635   48612   48653   509375  506735
         509377  509378  508735  508737
CTETRA   290752  1       26196   78636   26281   26254   509379  509380
         419791  421569  509381  421568
CTETRA   290753  1       26196   78636   26254   26220   509379  509381
         421569  314942  509382  421565
CTETRA   290754  1       26152   78636   26196   26220   509383  509379
         314943  314935  509382  314942
CTETRA   290755  1       52289   78637   52360   52402   509384  509385
         370711  370630  505223  359375
CTETRA   290756  1       52275   78637   52317   52289   509386  509387
         370626  370625  509384  370623
CTETRA   290757  1       52360   78637   52383   52402   509385  505219
         359365  359375  505223  359376
CTETRA   290758  1       52275   78637   52289   52402   509386  509384
         370625  359418  505223  370630
CTETRA   290759  1       52324   52383   52360   78637   359366  359365
         359364  509388  505219  509385
CTETRA   290760  1       25915   78638   26013   25953   509389  509390
         378085  378075  509391  378094
CTETRA   290761  1       25898   25915   25953   78638   378073  378075
         378072  509392  509389  509391
CTETRA   290762  1       25953   26013   26093   78638   378094  378095
         313827  509391  509390  509393
CTETRA   290763  1       25847   25952   25896   78639   114113  421417
         421415  509394  509395  509396
CTETRA   290764  1       25896   78639   25952   25998   509396  509395
         421417  234806  507113  378237
CTETRA   290765  1       25952   25998   78639   26046   378237  507113
         509395  378235  378238  509397
CTETRA   290766  1       25952   78639   26047   26046   509395  509398
         313826  378235  509397  378229
CTETRA   290767  1       25846   25951   78639   25896   234818  507092
         507091  234819  234808  509396
CTETRA   290768  1       25998   26092   78639   26046   378211  507107
         507113  378238  378233  509397
CTETRA   290769  1       25896   25951   78639   25998   234808  507092
         509396  234806  234802  507113
CTETRA   290770  1       26289   78640   26342   26320   504892  509399
         380714  202223  504880  126335
CTETRA   290771  1       26342   78640   26385   26365   509399  509400
         126361  126334  504872  126346
CTETRA   290772  1       26320   26342   26365   78640   126335  126334
         126333  504880  509399  504872
CTETRA   290773  1       26365   26385   26404   78640   126346  126343
         126345  504872  509400  509401
CTETRA   290774  1       26342   26366   26385   78640   380719  380721
         126361  509399  509402  509400
CTETRA   290775  1       35314   78641   35410   35353   509403  509404
         466051  416529  509405  466049
CTETRA   290776  1       35270   35313   35352   78641   356276  356285
         356284  509406  509407  509408
CTETRA   290777  1       35314   35410   78641   35352   466051  509404
         509403  466055  356373  509408
CTETRA   290778  1       35270   35352   35314   78641   356284  466055
         376093  509406  509408  509403
CTETRA   290779  1       35176   35227   78641   35270   376080  509409
         509410  356280  376087  509406
CTETRA   290780  1       35227   35314   78641   35270   376089  509403
         509409  376087  376093  509406
CTETRA   290781  1       25903   78642   25956   26001   509411  507139
         473328  473326  508840  415259
CTETRA   290782  1       25903   25957   78642   26001   316944  508839
         509411  473326  417772  508840
CTETRA   290783  1       25825   25930   78643   26026   253023  507268
         509412  253032  253030  507275
CTETRA   290784  1       25932   26026   78643   26073   253034  507275
         509413  253033  253024  507287
CTETRA   290785  1       25825   26026   78643   25932   253032  507275
         509412  126171  253034  509413
CTETRA   290786  1       1645    48668   48803   78643   508938  508732
         509414  509415  508725  506728
CTETRA   290787  1       1645    25823   48668   78643   253011  508724
         508938  509415  508720  508725
CTETRA   290788  1       48634   78644   48811   48809   508023  508672
         509416  509417  508671  508669
CTETRA   290789  1       48634   48758   78644   48809   508026  508028
         508023  509417  509418  508671
CTETRA   290790  1       52393   52405   78645   52397   257808  504750
         504752  257807  257798  505232
CTETRA   290791  1       52316   52393   78645   52397   370654  504752
         505235  359421  257807  505232
CTETRA   290792  1       52279   78646   52399   52298   509419  506950
         373174  373171  508809  373176
CTETRA   290793  1       52279   78646   52367   52399   509419  506955
         354267  373174  506950  501972
CTETRA   290794  1       52279   52371   78646   52298   236583  508817
         509419  373171  373173  508809
CTETRA   290795  1       52298   78646   52399   52388   508809  506950
         373176  373177  505727  373182
CTETRA   290796  1       35526   35553   78647   35602   415797  509420
         507962  415798  415800  507957
CTETRA   290797  1       35444   78647   35479   35526   509421  509422
         356359  356364  507962  356365
CTETRA   290798  1       35553   35579   78647   35602   415806  509423
         509420  415800  415807  507957
CTETRA   290799  1       35527   35553   35579   78647   415804  415806
         415809  509424  509420  509423
CTETRA   290800  1       35444   35480   78647   35526   501994  509425
         509421  356364  415803  507962
CTETRA   290801  1       35480   35553   78647   35526   415802  509420
         509425  415803  415797  507962
CTETRA   290802  1       35480   78647   35553   35527   509425  509420
         415802  375974  509424  415804
CTETRA   290803  1       968     25855   25792   78648   316955  316949
         316953  509426  509427  509428
CTETRA   290804  1       25792   25903   78648   25855   316940  509429
         509428  316949  316951  509427
CTETRA   290805  1       25855   25903   78648   78642   316951  509429
         509427  509430  509411  509431
CTETRA   290806  1       968     78648   52320   52353   509426  509432
         373222  373226  509433  373227
CTETRA   290807  1       968     969     52320   78648   316952  373223
         373222  509426  509434  509432
CTETRA   290808  1       968     25792   969     78648   316953  316947
         316952  509426  509428  509434
CTETRA   290809  1       969     25792   25856   78648   316947  316939
         316946  509434  509428  509435
CTETRA   290810  1       25792   78648   25903   25856   509428  509429
         316940  316939  509435  316942
CTETRA   290811  1       48758   78649   78634   78644   509436  505584
         508050  508028  508684  508047
CTETRA   290812  1       25819   25927   25975   78649   415302  415303
         280018  508686  508685  505615
CTETRA   290813  1       48709   48758   78649   78634   509369  509436
         509437  509363  508050  505584
CTETRA   290814  1       48758   48809   78649   78644   509418  508687
         509436  508028  508671  508684
CTETRA   290815  1       1650    25975   78649   25819   280017  505615
         509438  280015  280018  508686
CTETRA   290816  1       1650    78649   25975   1651    509438  505615
         280017  501039  505614  501038
CTETRA   290817  1       1650    48709   78649   1651    509439  509437
         509438  501039  509440  505614
CTETRA   290818  1       1650    78649   48709   48758   509438  509437
         509439  509441  509436  509369
CTETRA   290819  1       1650    78649   48758   48809   509438  509436
         509441  509442  508687  509418
CTETRA   290820  1       25817   26019   25924   78650   271467  324662
         280028  505595  505597  509443
CTETRA   290821  1       1653    25924   25815   78650   280029  279909
         280031  509444  509443  509445
CTETRA   290822  1       1652    78650   25924   1653    509446  509443
         280027  280131  509444  280029
CTETRA   290823  1       1652    78650   1653    48783   509446  509444
         280131  509447  509448  509449
CTETRA   290824  1       1652    25924   78650   25817   280027  509443
         509446  280023  280028  505595
CTETRA   290825  1       48709   78650   48783   78634   509450  509448
         509366  509363  505599  509368
CTETRA   290826  1       48709   78650   78634   78649   509450  505599
         509363  509437  505601  505584
CTETRA   290827  1       1652    48709   78650   48783   509451  509450
         509446  509447  509366  509448
CTETRA   290828  1       1651    78650   48709   78649   505605  509450
         509440  505614  505601  509437
CTETRA   290829  1       1651    25817   1652    78650   279919  280023
         280034  505605  505595  509446
CTETRA   290830  1       1651    1652    48709   78650   280034  509451
         509440  505605  509446  509450
CTETRA   290831  1       1552    25785   78651   1553    416962  509452
         507082  416956  416959  509453
CTETRA   290832  1       52286   52344   78651   78631   376664  505639
         509454  509342  509344  509455
CTETRA   290833  1       1553    25849   25785   78651   416960  378079
         416959  509453  505634  509452
CTETRA   290834  1       1553    1554    25849   78651   416948  252246
         416960  509453  505632  505634
CTETRA   290835  1       25785   78651   25849   25898   509452  505634
         378079  378078  509456  378076
CTETRA   290836  1       25785   78651   25898   25848   509452  509456
         378078  416977  509457  416978
CTETRA   290837  1       25849   78651   25915   25898   505634  505636
         378077  378076  509456  378073
CTETRA   290838  1       25898   78651   25915   78638   509456  505636
         378073  509392  509458  509389
CTETRA   290839  1       1647    78652   25823   25821   509459  509460
         180062  180045  508895  180064
CTETRA   290840  1       1647    48811   78652   25821   508943  509461
         509459  180045  508660  508895
CTETRA   290841  1       25827   26028   78653   25934   126140  509462
         506706  126138  126134  509463
CTETRA   290842  1       25934   26075   26028   78653   316159  316161
         126134  509463  509464  509462
CTETRA   290843  1       25827   78653   26028   25932   506706  509462
         126140  126153  509465  126150
CTETRA   290844  1       25825   78653   25827   25932   509466  506706
         126148  126171  509465  126153
CTETRA   290845  1       25825   48803   78653   78643   508941  506731
         509466  509412  506728  506732
CTETRA   290846  1       25825   78653   25932   78643   509466  509465
         126171  509412  506732  509413
CTETRA   290847  1       1643    25827   25825   78653   126145  126148
         126147  509467  506706  509466
CTETRA   290848  1       1642    1643    48677   78653   504159  509468
         506720  506710  509467  506722
CTETRA   290849  1       1642    25827   1643    78653   277996  126145
         504159  506710  506706  509467
CTETRA   290850  1       35528   35554   35580   78654   413612  413611
         413610  507369  509469  509470
CTETRA   290851  1       35481   78654   35554   35482   509471  509469
         320880  320873  507365  320882
CTETRA   290852  1       35482   78654   35554   35528   507365  509469
         320882  413632  507369  413612
CTETRA   290853  1       35446   78654   35481   35482   509472  509471
         320871  320868  507365  320873
CTETRA   290854  1       35446   35447   78654   35482   244055  507364
         509472  320868  320870  507365
CTETRA   290855  1       25902   78655   25955   26000   507123  509473
         116899  116898  507131  116900
CTETRA   290856  1       25955   26000   78655   25999   116900  507131
         509473  322752  322759  509474
CTETRA   290857  1       25854   78655   25955   25902   507117  509473
         116895  116910  507123  116899
CTETRA   290858  1       25999   26094   26000   78655   322760  322762
         322759  509474  509475  507131
CTETRA   290859  1       48579   48706   48620   78656   509476  509477
         509478  506577  509479  506648
CTETRA   290860  1       48579   48710   48706   78656   506576  509480
         509476  506577  506579  509479
CTETRA   290861  1       48620   48682   78656   48706   506646  506647
         506648  509477  509481  509479
CTETRA   290862  1       1658    48683   78657   48666   509482  509483
         508713  509484  509485  508749
CTETRA   290863  1       48666   48741   48683   78657   509486  509487
         509485  508749  509488  509483
CTETRA   290864  1       1657    48683   78657   1658    509489  509483
         508712  280804  509482  508713
CTETRA   290865  1       1658    25810   1659    78657   280675  280810
         280809  508713  508706  509490
CTETRA   290866  1       1658    78657   1659    48666   508713  509490
         280809  509484  508749  509491
CTETRA   290867  1       52278   52368   78658   52391   370641  505234
         508627  370635  370642  509492
CTETRA   290868  1       52278   52383   78658   52368   359372  505220
         508627  370641  359423  505234
CTETRA   290869  1       52278   52391   78658   52299   370635  509492
         508627  370637  370636  508629
CTETRA   290870  1       25893   25995   78659   25949   126095  507248
         509493  126101  126103  509494
CTETRA   290871  1       25949   26043   25995   78659   380768  380770
         126103  509494  507249  507248
CTETRA   290872  1       25780   78659   25893   25843   509495  509493
         353702  353694  509496  353704
CTETRA   290873  1       25780   25893   78659   25844   353702  509493
         509495  502028  126109  509497
CTETRA   290874  1       25844   25949   25893   78659   126110  126101
         126109  509497  509494  509493
CTETRA   290875  1       25844   25894   25949   78659   126122  126120
         126110  509497  509498  509494
CTETRA   290876  1       26433   78660   26449   26448   509499  509500
         427542  105913  509501  427543
CTETRA   290877  1       26448   26449   26460   78660   427543  427546
         427545  509501  509500  509502
CTETRA   290878  1       26449   26460   78660   26457   427546  509502
         509500  427539  301206  509503
CTETRA   290879  1       26422   78660   26433   26448   509504  509499
         105892  105912  509501  105913
CTETRA   290880  1       26422   78660   26448   26443   509504  509501
         105912  105911  506821  105923
CTETRA   290881  1       26436   26446   26451   78661   429689  429690
         301218  509505  508305  509506
CTETRA   290882  1       26425   78661   26446   26436   509507  508305
         429693  429692  509505  429689
CTETRA   290883  1       26413   78661   26425   26436   509508  509507
         429699  302236  509505  429692
CTETRA   290884  1       25983   78662   26123   26032   509509  509510
         422006  316152  509511  201718
CTETRA   290885  1       25831   25983   26032   78662   316150  316152
         316147  509512  509509  509511
CTETRA   290886  1       25831   78662   26032   25934   509512  509511
         316147  316146  509513  316149
CTETRA   290887  1       1640    48642   78662   48805   509514  509515
         509516  509517  506718  506705
CTETRA   290888  1       25827   78662   25934   78653   506703  509513
         126138  506706  506708  509463
CTETRA   290889  1       25827   78662   25831   25934   506703  509512
         316155  126138  509513  316146
CTETRA   290890  1       1640    78662   48642   48794   509516  509515
         509514  508945  509518  509519
CTETRA   290891  1       1640    78662   48794   25831   509516  509518
         508945  277571  509512  508947
CTETRA   290892  1       1640    78662   25831   1641    509516  509512
         277571  316156  509520  316157
CTETRA   290893  1       1640    78662   1641    48805   509516  509520
         316156  509517  506705  508944
CTETRA   290894  1       1641    25831   25827   78662   316157  316155
         277997  509520  509512  506703
CTETRA   290895  1       1641    78662   25827   48805   509520  506703
         277997  508944  506705  506702
CTETRA   290896  1       35605   78663   35638   35627   509521  506670
         140668  140654  509522  327998
CTETRA   290897  1       35582   35638   35605   78663   140659  140668
         140667  506658  506670  509521
CTETRA   290898  1       35627   35638   35655   78663   327998  178488
         327999  509522  506670  509523
CTETRA   290899  1       1654    78664   25815   25922   509524  509525
         280134  280292  509526  280293
CTETRA   290900  1       25815   78664   25973   25922   509525  509527
         279910  280293  509526  324653
CTETRA   290901  1       1654    48643   78664   48814   509528  509529
         509524  509530  509531  509532
CTETRA   290902  1       1654    78664   1655    48814   509524  509533
         280541  509530  509532  509534
CTETRA   290903  1       1653    25815   1654    78664   280031  280134
         280133  509535  509525  509524
CTETRA   290904  1       1653    25815   78664   78650   280031  509525
         509535  509444  509445  509536
CTETRA   290905  1       25815   78664   25924   25973   509525  509537
         279909  279910  509527  279906
CTETRA   290906  1       25815   25924   78664   78650   279909  509537
         509525  509445  509443  509536
CTETRA   290907  1       1654    78664   48643   48783   509524  509529
         509528  509538  509539  509540
CTETRA   290908  1       1655    48814   78664   1656    509534  509532
         509533  280657  509541  509542
CTETRA   290909  1       1655    78664   25813   1656    509533  509543
         280542  280657  509542  280543
CTETRA   290910  1       1653    78664   1654    48783   509535  509524
         280133  509449  509539  509538
CTETRA   290911  1       1653    78664   48783   78650   509535  509539
         509449  509444  509536  509448
CTETRA   290912  1       35177   35228   78665   35315   129002  509544
         509545  320861  320863  509546
CTETRA   290913  1       1549    78665   35130   1550    509547  509548
         448748  114132  509549  448746
CTETRA   290914  1       35069   35177   35130   78665   129009  129004
         129011  509550  509545  509548
CTETRA   290915  1       35130   78665   35177   35228   509548  509545
         129004  128992  509544  129002
CTETRA   290916  1       1549    35130   78665   35069   448748  509548
         509547  416534  129011  509550
CTETRA   290917  1       35069   35177   78665   35129   129009  509545
         509550  129013  129015  509551
CTETRA   290918  1       52307   78666   52409   52388   504726  509552
         465529  357782  504723  465526
CTETRA   290919  1       25852   25899   25900   78666   325814  325818
         325817  509553  508704  509554
CTETRA   290920  1       25788   25852   52409   78666   325820  508954
         508953  509555  509553  509552
CTETRA   290921  1       25788   25899   25852   78666   325821  325814
         325820  509555  508704  509553
CTETRA   290922  1       26198   26253   26310   78667   150861  150862
         150864  509556  509557  509558
CTETRA   290923  1       26253   78667   26356   26310   509557  509559
         150842  150862  509558  150843
CTETRA   290924  1       26154   78667   26253   26198   509560  509557
         308548  308550  509556  150861
CTETRA   290925  1       26154   78667   26195   26253   509560  509561
         308554  308548  509557  308553
CTETRA   290926  1       26078   78667   26154   26198   509562  509560
         308551  201691  509556  308550
CTETRA   290927  1       26077   78667   26154   26078   509563  509560
         312337  312339  509562  308551
CTETRA   290928  1       965     52353   52340   78668   357757  357759
         357753  509564  507126  508813
CTETRA   290929  1       965     52340   25790   78668   357753  508948
         175307  509564  508813  509565
CTETRA   290930  1       965     25790   25854   78668   175307  116909
         320406  509564  509565  507116
CTETRA   290931  1       966     25791   52353   78668   320408  507125
         465536  509566  507121  507126
CTETRA   290932  1       966     25854   25791   78668   320405  320409
         320408  509566  507116  507121
CTETRA   290933  1       25790   25854   78668   25901   116909  507116
         509565  116907  116893  509567
CTETRA   290934  1       965     966     52353   78668   320404  465536
         357757  509564  509566  507126
CTETRA   290935  1       965     25854   966     78668   320406  320405
         320404  509564  507116  509566
CTETRA   290936  1       52286   52378   52335   78669   371982  371984
         371981  509568  509569  509570
CTETRA   290937  1       52286   52378   78669   78651   371982  509569
         509568  509454  505635  507071
CTETRA   290938  1       1554    78669   52378   78651   509571  509569
         505628  505632  507071  505635
CTETRA   290939  1       1554    78669   35071   35072   509571  507080
         358598  358596  509572  358597
CTETRA   290940  1       995     78669   52335   52378   509573  509570
         358566  371998  509569  371984
CTETRA   290941  1       995     1554    78669   52378   358594  509571
         509573  371998  505628  509569
CTETRA   290942  1       995     78669   1554    35072   509573  509571
         358594  358591  509572  358596
CTETRA   290943  1       995     52335   78669   35072   358566  509570
         509573  358591  508949  509572
CTETRA   290944  1       48608   48656   48655   78670   509574  509575
         509576  509577  509578  506614
CTETRA   290945  1       48608   48655   48682   78670   509576  506610
         509579  509577  506614  506616
CTETRA   290946  1       52305   52400   52380   78671   373169  373170
         171126  507768  505583  504742
CTETRA   290947  1       35682   35686   35687   78672   323279  360345
         369441  509580  505305  509581
CTETRA   290948  1       35675   78672   35686   35682   505303  505305
         323277  323276  509580  323279
CTETRA   290949  1       35685   78672   35687   35686   509582  509581
         360342  360344  505305  360345
CTETRA   290950  1       35507   78673   35559   35533   509583  509584
         365111  456541  505372  456535
CTETRA   290951  1       35507   35532   35559   78673   365106  365112
         365111  509583  509585  509584
CTETRA   290952  1       35487   78673   35532   35507   509586  509585
         365107  365105  509583  365106
CTETRA   290953  1       35488   78673   35507   35533   509587  509583
         365114  456542  505372  456541
CTETRA   290954  1       35424   35535   78674   35492   492474  509588
         509589  335809  364914  506920
CTETRA   290955  1       35423   35492   35424   78674   335802  335809
         335808  506934  506920  509589
CTETRA   290956  1       35388   35424   78674   35423   406737  509589
         509590  501686  335808  506934
CTETRA   290957  1       35369   35388   78674   35423   406752  509590
         509591  471343  501686  506934
CTETRA   290958  1       35424   78674   35535   35460   509589  509588
         492474  406740  506883  492476
CTETRA   290959  1       35370   35424   78674   35388   406736  509589
         506886  406733  406737  509590
CTETRA   290960  1       35291   35388   35370   78674   406741  406733
         335956  509592  509590  506886
CTETRA   290961  1       52299   52385   78675   52343   328182  507766
         508625  328180  182150  509593
CTETRA   290962  1       52299   52385   52391   78675   328182  370645
         370636  508625  507766  509594
CTETRA   290963  1       52299   78675   52391   78658   508625  509594
         370636  508629  507773  509492
CTETRA   290964  1       52326   52385   78675   52391   171152  507766
         507776  370646  370645  509594
CTETRA   290965  1       52326   52391   78675   78658   370646  509594
         507776  505230  509492  507773
CTETRA   290966  1       52299   78675   52347   52343   508625  508618
         328183  328180  509593  328185
CTETRA   290967  1       48656   78676   48792   48785   509595  509596
         509597  509598  509599  509600
CTETRA   290968  1       48698   48792   78676   48785   509601  509596
         508759  509602  509600  509599
CTETRA   290969  1       48622   48792   78676   48698   509603  509596
         508766  508765  509601  508759
CTETRA   290970  1       1559    48698   78676   48785   509604  508759
         509605  509606  509602  509599
CTETRA   290971  1       1558    1559    48698   78676   281988  509604
         509607  509608  509605  508759
CTETRA   290972  1       35484   35503   35529   78677   413640  413647
         325190  509609  509610  509611
CTETRA   290973  1       35484   78677   35529   35556   509609  509611
         325190  325192  509612  325178
CTETRA   290974  1       35484   78677   35556   35504   509609  509612
         325192  410537  509613  410545
CTETRA   290975  1       35504   35556   35530   78677   410545  410544
         410543  509613  509612  509614
CTETRA   290976  1       35530   78677   35556   35582   509614  509612
         410544  140666  509615  325193
CTETRA   290977  1       35556   35582   78677   78663   325193  509615
         509612  506655  506658  509616
CTETRA   290978  1       35413   78679   35448   35483   509617  507358
         415771  502239  507351  413624
CTETRA   290979  1       35413   35503   78679   35483   413645  509618
         509617  502239  413628  507351
CTETRA   290980  1       35413   78679   35503   35449   509617  509618
         413645  413644  509619  413636
CTETRA   290981  1       35357   35413   35449   78679   411812  413644
         413649  509620  509617  509619
CTETRA   290982  1       35449   35503   35484   78679   413636  413640
         413639  509619  509618  509621
CTETRA   290983  1       35484   78679   35503   78677   509621  509618
         413640  509609  509622  509610
CTETRA   290984  1       35357   35449   35414   78679   413649  413642
         328007  509620  509619  509623
CTETRA   290985  1       35414   35484   78679   35449   410548  509621
         509623  413642  413639  509619
CTETRA   290986  1       35174   35225   78680   35268   356332  509624
         505168  356333  356330  509625
CTETRA   290987  1       35225   35312   78680   35268   356329  509626
         509624  356330  356316  509625
CTETRA   290988  1       35268   35350   35312   78680   356317  356319
         356316  509625  509627  509626
CTETRA   290989  1       35224   78680   35311   35268   505171  505175
         116136  356331  509625  356326
CTETRA   290990  1       35174   78680   35224   35268   505168  505171
         356335  356333  509625  356331
CTETRA   290991  1       35127   35225   78680   35174   376072  509624
         509628  455107  356332  505168
CTETRA   290992  1       25901   78681   78655   78668   509629  505749
         509630  509567  508814  507119
CTETRA   290993  1       25901   25999   78681   25954   322750  509631
         509629  322753  322755  509632
CTETRA   290994  1       25853   25901   78681   25954   322757  509629
         509633  322758  322753  509632
CTETRA   290995  1       25790   78681   25853   25901   509634  509633
         323392  116907  509629  322757
CTETRA   290996  1       25790   78681   25901   78668   509634  509629
         116907  509565  508814  509567
CTETRA   290997  1       25790   78681   52340   25853   509634  508807
         508948  323392  509633  508951
CTETRA   290998  1       25790   52340   78681   78668   508948  508807
         509634  509565  508813  508814
CTETRA   290999  1       25853   25954   78681   25900   322758  509632
         509633  323396  325300  509635
CTETRA   291000  1       35316   35354   35380   78682   244035  244062
         244060  509636  509637  507223
CTETRA   291001  1       35273   35316   35380   78682   358615  244060
         358617  507225  509636  507223
CTETRA   291002  1       35230   78682   35316   35273   507216  509636
         358612  358614  507225  358615
CTETRA   291003  1       25830   78683   48794   48646   509638  509639
         508950  508957  509640  508955
CTETRA   291004  1       48642   48794   78683   48646   509519  509639
         509641  509642  508955  509640
CTETRA   291005  1       48642   78683   48794   78662   509641  509639
         509519  509515  509643  509518
CTETRA   291006  1       25937   26078   25983   78683   422010  422007
         422009  509644  509645  509646
CTETRA   291007  1       48605   48646   48642   78683   509647  509642
         509648  509649  509640  509641
CTETRA   291008  1       25937   26077   26078   78683   312327  312339
         422010  509644  509650  509645
CTETRA   291009  1       26077   26078   78683   78667   312339  509645
         509650  509563  509562  509651
CTETRA   291010  1       25830   25937   25983   78683   447918  422009
         447917  509638  509644  509646
CTETRA   291011  1       25830   25881   25937   78683   277320  312336
         447918  509638  509652  509644
CTETRA   291012  1       25830   25881   78683   48646   277320  509652
         509638  508957  508960  509640
CTETRA   291013  1       25831   78683   25983   78662   509653  509646
         316150  509512  509643  509509
CTETRA   291014  1       25831   48794   78683   78662   508947  509639
         509653  509512  509518  509643
CTETRA   291015  1       48605   48728   48646   78683   509654  509655
         509647  509649  509656  509640
CTETRA   291016  1       25830   78683   25983   25831   509638  509646
         447917  447924  509653  316150
CTETRA   291017  1       25830   48794   78683   25831   508950  509639
         509638  447924  508947  509653
CTETRA   291018  1       960     78684   52307   52400   509657  504727
         455520  455519  505573  455522
CTETRA   291019  1       52307   78684   52380   52400   504727  504731
         455528  455522  505573  373170
CTETRA   291020  1       52380   52400   78684   78671   373170  505573
         504731  504742  505583  504743
CTETRA   291021  1       960     78684   25851   25788   509657  509658
         461082  461081  509659  461084
CTETRA   291022  1       960     78684   25787   25851   509657  505575
         461325  461082  509658  461337
CTETRA   291023  1       25787   25851   78684   25808   461337  509658
         505575  273542  461336  509660
CTETRA   291024  1       960     52307   78684   52409   455520  504727
         509657  502447  465529  509661
CTETRA   291025  1       960     52409   78684   25788   502447  509661
         509657  461081  508953  509659
CTETRA   291026  1       959     960     52400   78684   455516  455519
         455518  505572  509657  505573
CTETRA   291027  1       959     25787   960     78684   461323  461325
         455516  505572  505575  509657
CTETRA   291028  1       25787   25808   78684   25868   273542  509660
         505575  273540  273543  505577
CTETRA   291029  1       25808   25810   25851   78684   280913  273564
         461336  509660  508690  509658
CTETRA   291030  1       25788   25851   25899   78684   461084  273560
         325821  509659  509658  508705
CTETRA   291031  1       25788   78684   25899   78666   509659  508705
         325821  509555  504728  508704
CTETRA   291032  1       25788   52409   78684   78666   508953  509661
         509659  509555  509552  504728
CTETRA   291033  1       52307   78684   52409   78666   504727  509661
         465529  504726  504728  509552
CTETRA   291034  1       35132   35230   35180   78685   371927  358619
         371949  509662  507214  507213
CTETRA   291035  1       35073   35132   35180   78685   371948  371949
         371846  509663  509662  507213
CTETRA   291036  1       997     52335   78685   52318   358562  509664
         509665  358567  358569  505769
CTETRA   291037  1       35072   78685   52335   78669   509666  509664
         508949  509572  509667  509570
CTETRA   291038  1       997     78685   35132   35073   509665  509662
         371947  371946  509663  371948
CTETRA   291039  1       997     78685   35073   52318   509665  509663
         371946  358567  505769  508958
CTETRA   291040  1       997     78685   35072   35132   509665  509666
         371950  371947  509662  371935
CTETRA   291041  1       35365   35383   78686   35421   216892  509668
         509669  335538  216929  509670
CTETRA   291042  1       35368   78686   35383   35421   509671  509668
         216916  216928  509670  216929
CTETRA   291043  1       35364   35365   78686   35421   335536  509669
         509672  335537  335538  509670
CTETRA   291044  1       35365   78686   35383   35366   509669  509668
         216892  216886  507315  216894
CTETRA   291045  1       35288   78686   35383   35368   507314  509668
         216910  216911  509671  216916
CTETRA   291046  1       35327   35364   35365   78686   335540  335536
         335539  509673  509672  509669
CTETRA   291047  1       25852   78687   52409   78666   509674  509675
         508954  509553  509676  509552
CTETRA   291048  1       25900   78687   78666   78681   509677  509676
         509554  509635  509678  505725
CTETRA   291049  1       962     25789   78687   25852   323395  509679
         509680  325838  325831  509674
CTETRA   291050  1       962     78687   52409   25852   509680  509675
         373163  325838  509674  508954
CTETRA   291051  1       25789   25900   78687   25852   323397  509677
         509679  325831  325817  509674
CTETRA   291052  1       25852   25900   78687   78666   325817  509677
         509674  509553  509554  509676
CTETRA   291053  1       52340   52409   78687   52388   465525  509675
         509681  373180  465526  509682
CTETRA   291054  1       52388   52409   78687   78666   465526  509675
         509682  504723  509552  509676
CTETRA   291055  1       52388   78666   78687   78681   504723  509676
         509682  505721  505725  509678
CTETRA   291056  1       52340   52388   78687   78681   373180  509682
         509681  508807  505721  509678
CTETRA   291057  1       25789   25900   25853   78687   323397  323396
         323391  509679  509677  509683
CTETRA   291058  1       25853   78687   25900   78681   509683  509677
         323396  509633  509678  509635
CTETRA   291059  1       963     78687   52340   52409   509684  509681
         357755  373168  509675  465525
CTETRA   291060  1       25853   52340   78687   78681   508951  509681
         509683  509633  508807  509678
CTETRA   291061  1       962     78687   963     52409   509680  509684
         323394  373163  509675  373168
CTETRA   291062  1       962     963     78687   25789   323394  509684
         509680  323395  323389  509679
CTETRA   291063  1       963     25853   78687   25789   323386  509683
         509684  323389  323391  509679
CTETRA   291064  1       1565    48696   48655   78688   509685  506604
         509686  509687  506608  506607
CTETRA   291065  1       1566    78688   35199   35250   509688  507294
         282645  282782  509689  282783
CTETRA   291066  1       1565    35199   1566    78688   282570  282645
         282644  509687  507294  509688
CTETRA   291067  1       1565    1566    48696   78688   282644  509690
         509685  509687  509688  506608
CTETRA   291068  1       1565    35199   78688   35198   282570  507294
         509687  282571  282512  509691
CTETRA   291069  1       1564    48655   78688   1565    509692  506607
         509693  282641  509686  509687
CTETRA   291070  1       1564    1565    78688   35198   282641  509687
         509693  282642  282571  509691
CTETRA   291071  1       25786   52406   25832   78689   505569  508961
         125599  505570  505562  509694
CTETRA   291072  1       25786   25832   25806   78689   125599  281065
         281066  505570  509694  509695
CTETRA   291073  1       1662    25806   25832   78689   281068  281065
         281143  508742  509695  509694
CTETRA   291074  1       52305   52385   52406   78689   171153  182151
         171151  505561  507764  505562
CTETRA   291075  1       25786   25806   25850   78689   281066  280911
         328694  505570  509695  505578
CTETRA   291076  1       1661    78689   25806   1662    509696  509695
         280978  281067  508742  281068
CTETRA   291077  1       1661    48768   78689   1662    509697  508748
         509696  281067  508747  508742
CTETRA   291078  1       52343   52406   52385   78689   182148  182151
         182150  509698  505562  507764
CTETRA   291079  1       52343   78689   52385   78675   509698  507764
         182150  509593  507767  507766
CTETRA   291080  1       25806   25850   78689   25868   280911  505578
         509695  280910  273545  505579
CTETRA   291081  1       1557    78690   35090   35091   509699  509700
         281707  281709  509701  281590
CTETRA   291082  1       1031    52347   78690   35090   331051  508611
         509702  281371  508964  509700
CTETRA   291083  1       1031    35090   78690   35091   281371  509700
         509702  281591  281590  509701
CTETRA   291084  1       1556    35090   1557    78690   281587  281707
         281706  509703  509700  509699
CTETRA   291085  1       35090   52347   78690   52343   508964  508611
         509700  508963  328185  509704
CTETRA   291086  1       52343   52347   78690   78675   328185  508611
         509704  509593  508618  508620
CTETRA   291087  1       1556    1557    48698   78690   281706  509705
         509706  509703  509699  508762
CTETRA   291088  1       1557    48698   78690   1558    509705  508762
         509699  281770  509607  509707
CTETRA   291089  1       1557    1558    78690   35091   281770  509707
         509699  281709  281771  509701
CTETRA   291090  1       1558    48698   78690   78676   509607  508762
         509707  509608  508759  508622
CTETRA   291091  1       1031    78690   52347   35089   509702  508611
         331051  281592  509708  508966
CTETRA   291092  1       1031    78690   35089   35091   509702  509708
         281592  281591  509701  111526
CTETRA   291093  1       1556    48698   48678   78690   509706  508776
         509709  509703  508762  508777
CTETRA   291094  1       35419   78691   35489   35455   506546  509710
         365119  501945  509711  471387
CTETRA   291095  1       35363   78691   35419   35455   506541  506546
         113469  471389  509711  501945
CTETRA   291096  1       35363   78691   35455   35420   506541  509711
         471389  406996  509712  471390
CTETRA   291097  1       35420   35455   35490   78691   471390  471381
         406992  509712  509711  509713
CTETRA   291098  1       35463   78692   35537   35495   509714  509715
         271609  271596  509716  271595
CTETRA   291099  1       35371   78692   35463   35392   506853  509714
         406622  406620  509717  406621
CTETRA   291100  1       35425   35537   35463   78692   271607  271609
         271613  506855  509715  509714
CTETRA   291101  1       35371   35463   78692   35425   406622  509714
         506853  335957  271613  506855
CTETRA   291102  1       35425   35493   35537   78692   271604  271608
         271607  506855  506858  509715
CTETRA   291103  1       52287   52309   78693   52332   241183  509718
         509719  241180  241188  509720
CTETRA   291104  1       52287   52309   52345   78693   241183  370704
         362278  509719  509718  509721
CTETRA   291105  1       52287   78693   52398   52332   509719  509722
         241176  241180  509720  241181
CTETRA   291106  1       52309   52345   78693   52384   370704  509721
         509718  359459  370705  509723
CTETRA   291107  1       35097   35151   35247   78694   282422  282419
         282423  509724  509725  509726
CTETRA   291108  1       1563    78694   35151   35097   509727  509725
         282335  282424  509724  282422
CTETRA   291109  1       48655   78670   78694   78688   506614  509728
         509729  506607  506615  509730
CTETRA   291110  1       78670   78694   78688   78693   509728  509730
         506615  509731  509732  509733
CTETRA   291111  1       35097   78694   35247   35198   509724  509726
         282423  282427  509734  282425
CTETRA   291112  1       1562    1563    48784   78694   282334  509735
         509736  509737  509727  509738
CTETRA   291113  1       1562    35151   1563    78694   282245  282335
         282334  509737  509725  509727
CTETRA   291114  1       1563    78694   48655   48784   509727  509729
         509739  509735  509738  509740
CTETRA   291115  1       1562    35151   78694   35095   282245  509725
         509737  282244  282186  509741
CTETRA   291116  1       35095   35151   78694   35197   282186  509725
         509741  282136  282184  509742
CTETRA   291117  1       48655   78694   48656   48784   509729  509743
         509575  509740  509738  509744
CTETRA   291118  1       48655   48656   78694   78670   509575  509743
         509729  506614  509578  509728
CTETRA   291119  1       1564    48655   78694   78688   509692  509729
         509745  509693  506607  509730
CTETRA   291120  1       1563    1564    48655   78694   282505  509692
         509739  509727  509745  509729
CTETRA   291121  1       1563    1564    78694   35097   282505  509745
         509727  282424  282506  509724
CTETRA   291122  1       35089   35149   78695   35148   111532  509746
         509747  111543  111541  509748
CTETRA   291123  1       35093   78695   35149   35148   509749  509746
         281933  281934  509748  111541
CTETRA   291124  1       52297   78695   52339   52370   508615  509750
         359443  370570  508609  370565
CTETRA   291125  1       35093   35195   78695   35148   281987  509751
         509749  281934  263254  509748
CTETRA   291126  1       1559    35149   35093   78695   281984  281933
         281986  509752  509746  509749
CTETRA   291127  1       1558    78695   78676   78690   509753  508623
         509608  509707  508613  508622
CTETRA   291128  1       35089   78695   52347   52370   509747  508607
         508966  508967  508609  411708
CTETRA   291129  1       35089   52347   78695   78690   508966  508607
         509747  509708  508611  508613
CTETRA   291130  1       35089   78695   35149   35091   509747  509746
         111532  111526  509754  111530
CTETRA   291131  1       35089   78695   35091   78690   509747  509754
         111526  509708  508613  509701
CTETRA   291132  1       1558    35149   1559    78695   281935  281984
         281988  509753  509746  509752
CTETRA   291133  1       1558    78695   1559    78676   509753  509752
         281988  509608  508623  509605
CTETRA   291134  1       1558    35149   78695   35091   281935  509746
         509753  281771  111530  509754
CTETRA   291135  1       1558    35091   78695   78690   281771  509754
         509753  509707  509701  508613
CTETRA   291136  1       52285   78696   52331   52334   509755  509756
         375721  375724  509757  375725
CTETRA   291137  1       52285   52348   78696   52334   375730  509758
         509755  375724  375731  509757
CTETRA   291138  1       52318   78696   52348   52334   505772  509758
         463527  371974  509757  375731
CTETRA   291139  1       26308   78697   26309   26377   507974  505294
         105865  427557  509759  186569
CTETRA   291140  1       26308   26376   78697   26377   305155  507972
         507974  427557  427553  509759
CTETRA   291141  1       26309   78697   26354   26377   505294  505288
         186571  186569  509759  186568
CTETRA   291142  1       26251   26308   78697   26309   105859  507974
         507978  105863  105865  505294
CTETRA   291143  1       26376   26409   78697   26377   427552  509760
         507972  427553  186556  509759
CTETRA   291144  1       26193   26251   78697   26309   105862  507978
         505282  105870  105863  505294
CTETRA   291145  1       26031   26192   26121   78698   422264  422261
         312332  509761  507985  509762
CTETRA   291146  1       26121   26250   78698   26192   422260  507988
         509762  422261  105851  507985
CTETRA   291147  1       26031   26120   26192   78698   422265  189851
         422264  509761  509763  507985
CTETRA   291148  1       26077   78698   78667   78683   509764  509765
         509563  509650  509766  509651
CTETRA   291149  1       26121   78698   26250   26195   509762  507988
         422260  308558  509767  502287
CTETRA   291150  1       26031   26121   26077   78698   312332  312331
         312330  509761  509762  509764
CTETRA   291151  1       26077   26121   26154   78698   312331  308557
         312337  509764  509762  509768
CTETRA   291152  1       26077   78698   26154   78667   509764  509768
         312337  509563  509765  509560
CTETRA   291153  1       26121   26154   78698   26195   308557  509768
         509762  308558  308554  509767
CTETRA   291154  1       26154   78698   26195   78667   509768  509767
         308554  509560  509765  509561
CTETRA   291155  1       25936   78698   26120   26031   509769  509763
         312979  312335  509761  422265
CTETRA   291156  1       26317   26362   78699   26339   160106  505460
         509770  160102  160107  509771
CTETRA   291157  1       26339   26382   26362   78699   260074  260085
         160107  509771  509772  505460
CTETRA   291158  1       26286   26339   26317   78699   380666  160102
         380673  509773  509771  509770
CTETRA   291159  1       26362   26401   78699   26382   260084  509774
         505460  260085  260083  509772
CTETRA   291160  1       26262   26317   78699   26286   160123  509770
         509775  380679  380673  509773
CTETRA   291161  1       26339   26363   26382   78699   260073  260075
         260074  509771  509776  509772
CTETRA   291162  1       26363   78699   26402   26382   509776  509777
         429716  260075  509772  260081
CTETRA   291163  1       35322   35359   35416   78700   331904  331907
         331902  506749  509778  509779
CTETRA   291164  1       35322   35416   35360   78700   331902  331901
         241550  506749  509779  508490
CTETRA   291165  1       35073   78701   52318   78685   509780  505767
         508958  509663  505770  505769
CTETRA   291166  1       35133   78701   35180   35181   509781  507211
         371848  449147  509782  501023
CTETRA   291167  1       35074   78701   35133   35181   509783  509781
         449148  449146  509782  449147
CTETRA   291168  1       52318   78701   52348   78696   505767  509784
         463527  505772  505765  509758
CTETRA   291169  1       998     35133   78701   35073   371840  509781
         509785  371844  371843  509780
CTETRA   291170  1       998     35073   78701   52318   371844  509780
         509785  358570  508958  505767
CTETRA   291171  1       35073   35180   35133   78701   371846  371848
         371843  509780  507211  509781
CTETRA   291172  1       35073   35180   78701   78685   371846  507211
         509780  509663  507213  505770
CTETRA   291173  1       35180   78701   35274   35181   507211  507207
         371869  501023  509782  321937
CTETRA   291174  1       999     35074   52348   78701   449152  508977
         358536  509786  509783  509784
CTETRA   291175  1       999     78701   52348   52318   509786  509784
         358536  463526  505767  463527
CTETRA   291176  1       999     35133   35074   78701   371842  449148
         449152  509786  509781  509783
CTETRA   291177  1       998     78701   35133   999     509785  509781
         371840  248507  509786  371842
CTETRA   291178  1       998     78701   999     52318   509785  509786
         248507  358570  505767  463526
CTETRA   291179  1       35100   35201   35155   78702   137993  137991
         137979  509787  509788  509789
CTETRA   291180  1       1568    48696   78702   48660   509790  506633
         509791  509792  506632  506624
CTETRA   291181  1       1568    35155   78702   35100   137973  509789
         509791  137980  137979  509787
CTETRA   291182  1       1567    78702   35250   35100   509793  509794
         282837  282921  509787  138009
CTETRA   291183  1       1567    1568    48696   78702   282988  509790
         509795  509793  509791  506633
CTETRA   291184  1       1567    1568    78702   35100   282988  509791
         509793  282921  137980  509787
CTETRA   291185  1       1566    48696   78702   1567    509690  506633
         509796  282836  509795  509793
CTETRA   291186  1       1566    78702   48696   78688   509796  506633
         509690  509688  506641  506608
CTETRA   291187  1       1566    78702   35250   1567    509796  509794
         282782  282836  509793  282837
CTETRA   291188  1       1566    35250   78702   78688   282782  509794
         509796  509688  509689  506641
CTETRA   291189  1       78670   78693   78703   78694   509731  509797
         509798  509728  509732  509799
CTETRA   291190  1       52339   78703   52401   52394   508380  509800
         359444  362295  508374  362298
CTETRA   291191  1       52309   52401   78703   52394   359451  509800
         509801  362292  362298  508374
CTETRA   291192  1       52297   52339   78703   52401   359443  508380
         508616  359440  359444  509800
CTETRA   291193  1       35233   35319   35277   78704   464556  328013
         464558  509802  509803  509804
CTETRA   291194  1       35277   78704   35319   35357   509804  509803
         328013  328010  509805  328012
CTETRA   291195  1       35233   35276   35319   78704   464564  411814
         464556  509802  509806  509803
CTETRA   291196  1       35184   35277   78704   35233   368341  509804
         509807  464560  464558  509802
CTETRA   291197  1       35136   35184   78704   35233   175347  509807
         509808  464562  464560  509802
CTETRA   291198  1       35183   78704   35276   35233   509809  509806
         324484  464563  509802  464564
CTETRA   291199  1       35173   35223   35267   78705   116151  116145
         116149  505165  509810  505161
CTETRA   291200  1       35125   78705   35223   35173   505151  509810
         116143  116150  505165  116151
CTETRA   291201  1       35267   35349   78705   35310   376006  509811
         505161  355325  124385  509812
CTETRA   291202  1       35223   35267   78705   35310   116145  505161
         509810  355324  355325  509812
CTETRA   291203  1       25881   48646   78706   78683   508960  509813
         509814  509652  509640  509815
CTETRA   291204  1       48646   48690   78706   48728   509816  509817
         509813  509655  509818  509819
CTETRA   291205  1       1636    48690   25828   78706   508971  508970
         128221  509820  509817  509821
CTETRA   291206  1       1636    48690   78706   48646   508971  509817
         509820  508968  509816  509813
CTETRA   291207  1       1636    25828   25881   78706   128221  128219
         128220  509820  509821  509814
CTETRA   291208  1       1636    78706   25881   48646   509820  509814
         128220  508968  509813  508960
CTETRA   291209  1       25881   78706   25937   78683   509814  509822
         312336  509652  509815  509644
CTETRA   291210  1       48646   48728   78706   78683   509655  509819
         509813  509640  509656  509815
CTETRA   291211  1       25828   78706   25936   25881   509821  509823
         128213  128219  509814  128206
CTETRA   291212  1       25937   78706   26077   78683   509822  509824
         312327  509644  509815  509650
CTETRA   291213  1       26077   78683   78706   78698   509650  509815
         509824  509764  509766  509825
CTETRA   291214  1       25881   78706   26031   25937   509814  509826
         312334  312336  509822  312328
CTETRA   291215  1       25881   78706   25936   26031   509814  509823
         128206  312334  509826  312335
CTETRA   291216  1       25936   26031   78706   78698   312335  509826
         509823  509769  509761  509825
CTETRA   291217  1       25937   26031   26077   78706   312328  312330
         312327  509822  509826  509824
CTETRA   291218  1       26031   26077   78706   78698   312330  509824
         509826  509761  509764  509825
CTETRA   291219  1       35240   35284   78707   35326   111420  509827
         509828  111419  111404  509829
CTETRA   291220  1       35284   35364   78707   35326   111403  509830
         509827  111404  111400  509829
CTETRA   291221  1       35191   78707   35240   35284   509831  509828
         111392  111422  509827  111420
CTETRA   291222  1       35284   35364   35327   78707   111403  335540
         335542  509827  509830  509832
CTETRA   291223  1       35327   78707   35364   78686   509832  509830
         335540  509673  509833  509672
CTETRA   291224  1       35240   78707   35283   35326   509828  509834
         334253  111419  509829  334254
CTETRA   291225  1       35143   35240   35191   78707   111381  111392
         111389  509835  509828  509831
CTETRA   291226  1       35291   35370   78708   78674   335956  506882
         509836  509592  506886  506885
CTETRA   291227  1       35204   35291   35370   78708   239363  335956
         335952  506867  509836  506882
CTETRA   291228  1       35104   78708   35202   35291   509837  509838
         239359  239361  509836  239370
CTETRA   291229  1       35104   78708   35291   35204   509837  509836
         239361  239355  506867  239363
CTETRA   291230  1       35104   78708   48676   48791   509837  509839
         508972  508975  509840  508976
CTETRA   291231  1       35146   35193   35243   78709   333379  333383
         333382  509841  509842  509843
CTETRA   291232  1       35146   35243   35194   78709   333382  333386
         333385  509841  509843  508369
CTETRA   291233  1       35086   35193   35146   78709   471607  333379
         471605  509844  509842  509841
CTETRA   291234  1       1025    52394   52332   78709   362287  362286
         362285  509845  508375  509846
CTETRA   291235  1       1024    78709   52332   35086   509847  509846
         362291  471599  509844  508982
CTETRA   291236  1       1024    35146   78709   35086   471604  509841
         509847  471599  471605  509844
CTETRA   291237  1       1025    35146   35087   78709   332529  332528
         332527  509845  509841  508368
CTETRA   291238  1       1024    52332   78709   1025    362291  509846
         509847  259149  362285  509845
CTETRA   291239  1       1024    78709   35146   1025    509847  509841
         471604  259149  509845  332529
CTETRA   291240  1       35087   35194   78709   35146   263287  508369
         508368  332528  333385  509841
CTETRA   291241  1       52309   78709   52332   52394   509848  509846
         241188  362292  508375  362286
CTETRA   291242  1       52309   52332   78709   78693   241188  509846
         509848  509718  509720  509849
CTETRA   291243  1       52309   78693   78709   78703   509718  509849
         509848  509801  509797  508376
CTETRA   291244  1       52309   78709   52394   78703   509848  508375
         362292  509801  508376  508374
CTETRA   291245  1       35428   78710   35464   35496   509850  509851
         208774  208777  509852  208778
CTETRA   291246  1       35428   35465   78710   35496   208816  509853
         509850  208777  208815  509852
CTETRA   291247  1       35465   35539   78710   35496   208812  509854
         509853  208815  208808  509852
CTETRA   291248  1       35465   35539   35497   78710   208812  408251
         408252  509853  509854  509855
CTETRA   291249  1       35497   35565   78710   35539   408250  509856
         509855  408251  367059  509854
CTETRA   291250  1       35442   35524   35478   78711   372457  372460
         372459  509857  509858  509859
CTETRA   291251  1       35478   78711   35524   35551   509859  509858
         372460  372462  509860  372463
CTETRA   291252  1       35524   78711   35600   35551   509858  509861
         372470  372463  509860  358311
CTETRA   291253  1       35551   78711   35600   35577   509860  509861
         358311  358313  509862  358302
CTETRA   291254  1       35478   35525   78711   35551   372465  509863
         509859  372462  372466  509860
CTETRA   291255  1       35442   35524   78711   35477   372457  509858
         509857  372468  357436  509864
CTETRA   291256  1       35525   78711   35551   35577   509863  509860
         372466  372473  509862  358313
CTETRA   291257  1       48598   48690   78712   48658   509865  509866
         509867  509868  509869  509870
CTETRA   291258  1       25936   78712   78698   78706   509871  509872
         509769  509823  509873  509825
CTETRA   291259  1       48598   78712   48690   48728   509867  509866
         509865  509874  509875  509818
CTETRA   291260  1       48690   48728   78712   78706   509818  509875
         509866  509817  509819  509873
CTETRA   291261  1       25982   26030   78712   26153   189861  509876
         509877  189868  189869  509878
CTETRA   291262  1       26030   78712   26153   26120   509876  509878
         189869  189867  509879  189854
CTETRA   291263  1       25880   26030   25936   78712   312975  312978
         312977  509880  509876  509871
CTETRA   291264  1       25880   25982   26030   78712   312987  189861
         312975  509880  509877  509876
CTETRA   291265  1       25936   78712   26030   26120   509871  509876
         312978  312979  509879  189867
CTETRA   291266  1       25936   78712   26120   78698   509871  509879
         312979  509769  509872  509763
CTETRA   291267  1       25828   48690   78712   78706   508970  509866
         509881  509821  509817  509873
CTETRA   291268  1       25828   78712   25936   78706   509881  509871
         128213  509821  509873  509823
CTETRA   291269  1       25982   78712   26076   26153   509877  509882
         310400  189868  509878  310398
CTETRA   291270  1       25828   25936   78712   25880   128213  509871
         509881  312980  312977  509880
CTETRA   291271  1       1635    25880   25828   78712   312982  312980
         312981  509883  509880  509881
CTETRA   291272  1       1635    25828   48690   78712   312981  508970
         508969  509883  509881  509866
CTETRA   291273  1       1634    78712   25880   1635    509884  509880
         277218  312988  509883  312982
CTETRA   291274  1       1634    48690   78712   1635    509885  509866
         509884  312988  508969  509883
CTETRA   291275  1       35281   35324   78713   35361   238897  506535
         509886  238899  238898  508486
CTETRA   291276  1       35281   35361   78713   35323   238899  508486
         509886  332505  241557  508488
CTETRA   291277  1       35238   35281   35324   78713   333117  238897
         333119  506698  509886  506535
CTETRA   291278  1       35188   78713   35281   35238   506699  509886
         110130  333116  506698  333117
CTETRA   291279  1       35238   35324   35282   78713   333119  333124
         333123  506698  506535  506534
CTETRA   291280  1       35086   35145   35193   78714   471600  334275
         471607  509887  506781  509888
CTETRA   291281  1       52332   78693   78714   78709   509720  509889
         509890  509846  509849  509891
CTETRA   291282  1       52332   52398   78714   78693   241181  506800
         509890  509720  509722  509889
CTETRA   291283  1       35145   35193   78714   35242   334275  509888
         506781  334276  334268  506783
CTETRA   291284  1       1023    52332   78714   35086   362296  509890
         509892  471597  508982  509887
CTETRA   291285  1       1023    78714   35145   35086   509892  506781
         332832  471597  509887  471600
CTETRA   291286  1       35086   78714   35193   78709   509887  509888
         471607  509844  509891  509842
CTETRA   291287  1       35086   52332   78714   78709   508982  509890
         509887  509844  509846  509891
CTETRA   291288  1       1023    35145   78714   52398   332832  506781
         509892  367087  506789  506800
CTETRA   291289  1       1023    52398   78714   52332   367087  506800
         509892  362296  241181  509890
CTETRA   291290  1       35193   35286   78714   35242   334267  509893
         509888  334268  334270  506783
CTETRA   291291  1       35135   35182   35232   78715   324493  324492
         324478  509894  509895  509896
CTETRA   291292  1       52285   78715   52348   52359   509897  509898
         375730  375732  509899  358531
CTETRA   291293  1       52285   52348   78715   78696   375730  509898
         509897  509755  509758  509900
CTETRA   291294  1       35183   78715   35232   35276   509901  509896
         324482  324484  509902  324485
CTETRA   291295  1       35183   78715   35276   78704   509901  509902
         324484  509809  509903  509806
CTETRA   291296  1       35135   35232   35183   78715   324478  324482
         324481  509894  509896  509901
CTETRA   291297  1       35075   78715   35182   35135   509904  509895
         414153  414148  509894  324493
CTETRA   291298  1       35075   78715   35134   35182   509904  509905
         414144  414153  509895  414154
CTETRA   291299  1       1569    1570    48660   78716   283194  509906
         509907  509908  509909  509910
CTETRA   291300  1       1569    35102   1570    78716   283166  239357
         283194  509908  509911  509909
CTETRA   291301  1       1568    48660   78716   1569    509792  509910
         509912  283110  509907  509908
CTETRA   291302  1       1568    78716   48660   78702   509912  509910
         509792  509791  509913  506624
CTETRA   291303  1       1569    35155   35102   78716   283111  283114
         283166  509908  509914  509911
CTETRA   291304  1       1570    78716   48791   48660   509909  509915
         509916  509906  509910  509917
CTETRA   291305  1       1570    35102   35202   78716   239357  239356
         239341  509909  509911  509918
CTETRA   291306  1       1568    78716   35155   1569    509912  509914
         137973  283110  509908  283111
CTETRA   291307  1       1568    35155   78716   78702   137973  509914
         509912  509791  509789  509913
CTETRA   291308  1       1570    1571    48791   78716   239338  508979
         509916  509909  509919  509915
CTETRA   291309  1       35104   78716   35202   78708   509920  509918
         239359  509837  509921  509838
CTETRA   291310  1       1572    78717   35104   35106   509922  509923
         282902  501151  509924  501146
CTETRA   291311  1       35104   35106   78717   35204   501146  509924
         509923  239355  336119  509925
CTETRA   291312  1       1572    48676   35104   78717   508973  508972
         282902  509922  509926  509923
CTETRA   291313  1       1572    48676   78717   35106   508973  509926
         509922  501151  508981  509924
CTETRA   291314  1       35669   35680   35673   78718   359084  359092
         359091  509927  509928  509929
CTETRA   291315  1       35660   35680   35669   78718   359082  359084
         359077  509930  509928  509927
CTETRA   291316  1       35644   35669   78718   35660   359076  509927
         509931  359073  359077  509930
CTETRA   291317  1       35644   35659   78718   35669   359080  509932
         509931  359076  359081  509927
CTETRA   291318  1       35278   35358   35321   78719   240071  240078
         240077  509933  509934  506764
CTETRA   291319  1       35278   35320   35358   78719   240060  240064
         240071  509933  509935  509934
CTETRA   291320  1       35185   78719   35278   35235   506754  509933
         331618  331616  506767  331617
CTETRA   291321  1       35235   35278   35321   78719   331617  240077
         331621  506767  509933  506764
CTETRA   291322  1       1004    52359   78720   52328   372022  509936
         509937  372023  372025  509938
CTETRA   291323  1       1003    1004    52359   78720   368316  372022
         372020  509939  509937  509936
CTETRA   291324  1       1003    1004    78720   35076   368316  509937
         509939  368313  368317  509940
CTETRA   291325  1       1004    35136   78720   35076   368323  509941
         509937  368317  368324  509940
CTETRA   291326  1       35076   35183   35136   78720   368325  464566
         368324  509940  509942  509941
CTETRA   291327  1       35076   35135   35183   78720   368319  324481
         368325  509940  509943  509942
CTETRA   291328  1       35183   78704   78720   78715   509809  509944
         509942  509901  509903  509945
CTETRA   291329  1       1003    52359   35135   78720   372020  508983
         368320  509939  509936  509943
CTETRA   291330  1       1003    78720   35135   35076   509939  509943
         368320  368313  509940  368319
CTETRA   291331  1       1004    78720   35136   1005    509937  509941
         368323  368327  509946  361159
CTETRA   291332  1       1004    78720   1005    52328   509937  509946
         368327  372023  509938  464538
CTETRA   291333  1       35135   78720   52359   78715   509943  509936
         508983  509894  509945  509899
CTETRA   291334  1       35135   35183   78720   78715   324481  509942
         509943  509894  509901  509945
CTETRA   291335  1       1005    52328   78720   35077   464538  509938
         509946  361154  508988  509947
CTETRA   291336  1       1005    78720   35136   35077   509946  509941
         361159  361154  509947  361158
CTETRA   291337  1       35144   78721   35241   35192   506801  509948
         365159  213921  506794  365150
CTETRA   291338  1       35144   78721   35191   35241   506801  509949
         365158  365159  509948  365156
CTETRA   291339  1       35191   35241   78721   35284   365156  509948
         509949  111422  365157  509950
CTETRA   291340  1       35191   35284   78721   78707   111422  509950
         509949  509831  509827  509951
CTETRA   291341  1       35241   35327   78721   35284   365154  509952
         509948  365157  335542  509950
CTETRA   291342  1       35284   35327   78721   78707   335542  509952
         509950  509827  509832  509951
CTETRA   291343  1       52287   52398   78721   52357   241176  506803
         509953  241177  241169  506802
CTETRA   291344  1       52287   78721   52398   78693   509953  506803
         241176  509719  509954  509722
CTETRA   291345  1       35084   35191   35144   78721   363617  365158
         363613  509955  509949  506801
CTETRA   291346  1       35084   78721   35144   52357   509955  506801
         363613  508990  506802  506791
CTETRA   291347  1       35143   78721   52389   78707   509956  509957
         508992  509835  509951  509958
CTETRA   291348  1       35143   35191   78721   78707   111389  509949
         509956  509835  509831  509951
CTETRA   291349  1       35084   35191   78721   35143   363617  509949
         509955  363616  111389  509956
CTETRA   291350  1       35109   78722   35206   35295   509959  509960
         282595  335229  509961  335233
CTETRA   291351  1       35109   35209   78722   35295   335227  509962
         509959  335229  335228  509961
CTETRA   291352  1       35187   35280   78723   35236   332506  508485
         509963  332508  332510  506744
CTETRA   291353  1       35236   35322   35280   78723   332514  241553
         332510  506744  506746  508485
CTETRA   291354  1       35280   78723   35322   78700   508485  506746
         241553  508483  506750  506749
CTETRA   291355  1       35139   35187   78723   35236   332513  509963
         509964  332511  332508  506744
CTETRA   291356  1       35080   35187   78723   35139   110112  509963
         509965  367796  332513  509964
CTETRA   291357  1       52280   78723   52312   52329   507810  509966
         464531  464533  507820  361204
CTETRA   291358  1       1011    35080   52329   78723   367794  508997
         361208  509967  509965  507820
CTETRA   291359  1       1011    35139   35080   78723   361703  367796
         367794  509967  509964  509965
CTETRA   291360  1       35137   35184   35234   78724   368339  368340
         368337  509968  509969  509970
CTETRA   291361  1       35184   78724   35277   35234   509969  509971
         368341  368340  509970  368330
CTETRA   291362  1       35184   35277   78724   78704   368341  509971
         509969  509807  509804  509972
CTETRA   291363  1       35234   78724   35277   35320   509970  509971
         368330  368329  509973  328009
CTETRA   291364  1       35277   35320   78724   78704   328009  509973
         509971  509804  509974  509972
CTETRA   291365  1       35234   78724   35320   35278   509970  509973
         368329  368333  509975  240060
CTETRA   291366  1       35278   78724   35320   78719   509975  509973
         240060  509933  509976  509935
CTETRA   291367  1       35137   35234   35185   78724   368337  368338
         368336  509968  509970  509977
CTETRA   291368  1       35077   78724   35184   35137   509978  509969
         361163  361161  509968  368339
CTETRA   291369  1       35136   35184   78724   78704   175347  509969
         509979  509808  509807  509972
CTETRA   291370  1       35136   78704   78724   78720   509808  509972
         509979  509941  509944  509980
CTETRA   291371  1       35077   78724   52328   78720   509978  509981
         508988  509947  509980  509938
CTETRA   291372  1       35185   78724   35234   35278   509977  509970
         368338  331618  509975  368333
CTETRA   291373  1       35185   78724   35278   78719   509977  509975
         331618  506754  509976  509933
CTETRA   291374  1       1006    52328   35077   78724   464539  508988
         361153  509982  509981  509978
CTETRA   291375  1       1006    78724   35077   35137   509982  509978
         361153  361160  509968  361161
CTETRA   291376  1       35077   35136   35184   78724   361158  175347
         361163  509978  509979  509969
CTETRA   291377  1       35077   35136   78724   78720   361158  509979
         509978  509947  509941  509980
CTETRA   291378  1       35142   78725   35239   35190   509983  509984
         471505  471504  509985  471507
CTETRA   291379  1       1017    52389   52314   78725   145266  145277
         145276  509986  509987  509988
CTETRA   291380  1       35083   78725   35142   35190   509989  509983
         471508  471510  509985  471504
CTETRA   291381  1       35190   35239   35283   78725   471507  333357
         334251  509985  509984  509990
CTETRA   291382  1       1017    35083   52389   78725   365140  508991
         145266  509986  509989  509987
CTETRA   291383  1       1017    35142   35083   78725   471519  471508
         365140  509986  509983  509989
CTETRA   291384  1       1016    78725   35142   1017    509991  509983
         471520  145279  509986  471519
CTETRA   291385  1       1016    52314   78725   1017    145284  509988
         509991  145279  145276  509986
CTETRA   291386  1       35083   78725   35190   35143   509989  509985
         471510  365146  509992  111378
CTETRA   291387  1       35083   52389   78725   35143   508991  509987
         509989  365146  508992  509992
CTETRA   291388  1       35143   52389   78725   78707   508992  509987
         509992  509835  509958  509993
CTETRA   291389  1       1016    52314   52387   78725   145284  145289
         145281  509991  509988  509994
CTETRA   291390  1       35143   35190   35240   78725   111378  111382
         111381  509992  509985  509995
CTETRA   291391  1       35143   78725   35240   78707   509992  509995
         111381  509835  509993  509828
CTETRA   291392  1       1016    52387   35082   78725   145281  508998
         408121  509991  509994  509996
CTETRA   291393  1       1016    35082   35142   78725   408121  471521
         471520  509991  509996  509983
CTETRA   291394  1       48692   48816   78726   48819   509997  509998
         509999  510000  510001  510002
CTETRA   291395  1       48722   78726   48816   48819   510003  509998
         510004  510005  510002  510001
CTETRA   291396  1       48598   48722   78726   48816   510006  510003
         510007  510008  510004  509998
CTETRA   291397  1       48590   78726   48722   48819   510009  510003
         510010  510011  510002  510005
CTETRA   291398  1       48692   78726   48776   48819   509999  510012
         510013  510000  510002  510014
CTETRA   291399  1       48590   48776   78726   48819   510015  510012
         510009  510011  510014  510002
CTETRA   291400  1       26284   78727   26316   26337   510016  505433
         376766  489564  510017  489566
CTETRA   291401  1       26316   78727   26361   26337   505433  505435
         351909  489566  510017  489560
CTETRA   291402  1       26337   26361   26380   78727   489560  351911
         489559  510017  505435  510018
CTETRA   291403  1       26284   78727   26337   26315   510016  510017
         489564  376769  510019  489552
CTETRA   291404  1       26361   78727   26381   26380   505435  505450
         351905  351911  510018  229407
CTETRA   291405  1       26260   78727   26284   26315   510020  510016
         376760  376768  510019  376769
CTETRA   291406  1       48598   78728   48658   78712   510021  510022
         509868  509867  510023  509870
CTETRA   291407  1       25935   78728   26029   25982   510024  510025
         313005  313038  510026  310401
CTETRA   291408  1       25880   48658   78728   78712   508986  510022
         510027  509880  509870  510023
CTETRA   291409  1       25880   78728   25982   78712   510027  510026
         312987  509880  510023  509877
CTETRA   291410  1       25982   26029   26076   78728   310401  199837
         310400  510026  510025  510028
CTETRA   291411  1       25982   78728   26076   78712   510026  510028
         310400  509877  510023  509882
CTETRA   291412  1       48598   78728   48722   48658   510021  510029
         510006  509868  510022  510030
CTETRA   291413  1       48598   48722   78728   78726   510006  510029
         510021  510007  510003  507011
CTETRA   291414  1       25880   25935   25982   78728   313036  313038
         312987  510027  510024  510026
CTETRA   291415  1       25935   78728   25981   26029   510024  510031
         313003  313005  510025  199819
CTETRA   291416  1       48658   48722   48733   78728   510030  510032
         510033  510022  510029  510034
CTETRA   291417  1       25829   78728   25935   25880   510035  510024
         313032  313027  510027  313036
CTETRA   291418  1       25829   78728   25880   48658   510035  510027
         313027  508989  510022  508986
CTETRA   291419  1       25879   78728   25981   25935   510036  510031
         313000  313006  510024  313003
CTETRA   291420  1       35082   52387   78729   78725   508998  506684
         510037  509996  509994  510038
CTETRA   291421  1       35082   35141   35189   78729   408119  408124
         408123  510037  506690  506692
CTETRA   291422  1       52308   52314   78729   52387   456040  510039
         506678  456041  145289  506684
CTETRA   291423  1       52314   78729   52387   78725   510039  506684
         145289  509988  510038  509994
CTETRA   291424  1       35142   78729   35189   35239   510040  506692
         471523  471505  510041  333365
CTETRA   291425  1       35142   78729   35239   78725   510040  510041
         471505  509983  510038  509984
CTETRA   291426  1       35082   35189   35142   78729   408123  471523
         471521  510037  506692  510040
CTETRA   291427  1       35082   78729   35142   78725   510037  510040
         471521  509996  510038  509983
CTETRA   291428  1       1015    78729   35141   35082   506686  506690
         408113  408118  510037  408119
CTETRA   291429  1       1015    78729   35082   52387   506686  510037
         408118  367132  506684  508998
CTETRA   291430  1       35210   35374   78730   35296   334388  510042
         508552  334386  334389  510043
CTETRA   291431  1       48600   48652   78730   48700   510044  510045
         508537  510046  510047  510048
CTETRA   291432  1       35110   35209   35296   78730   282299  334383
         334382  508545  510049  510043
CTETRA   291433  1       35109   35209   78730   78722   335227  510049
         510050  509959  509962  510051
CTETRA   291434  1       35110   35296   35210   78730   334382  334386
         282224  508545  510043  508552
CTETRA   291435  1       48600   48672   78730   48652   510052  510053
         508537  510044  510054  510045
CTETRA   291436  1       48652   48672   78730   78722   510054  510053
         510045  510055  510056  510051
CTETRA   291437  1       1576    35109   35209   78730   282467  335227
         282371  510057  510050  510049
CTETRA   291438  1       35109   78730   48672   78722   510050  510053
         508995  509959  510051  510056
CTETRA   291439  1       1576    1577    48600   78730   282370  508999
         510058  510057  510059  508537
CTETRA   291440  1       1577    48600   78730   35110   508999  508537
         510059  282292  508544  508545
CTETRA   291441  1       1576    48672   35109   78730   508996  508995
         282467  510057  510053  510050
CTETRA   291442  1       1576    48600   48672   78730   510058  510052
         508996  510057  508537  510053
CTETRA   291443  1       35499   35566   78731   35540   176639  507499
         507514  220200  367041  510060
CTETRA   291444  1       35466   35540   35499   78731   220196  220200
         106642  507507  510060  507514
CTETRA   291445  1       35466   35497   35540   78731   220190  220197
         220196  507507  510061  510060
CTETRA   291446  1       35348   35440   35406   78732   254903  373913
         124391  510062  510063  510064
CTETRA   291447  1       35266   78732   35309   35348   510065  510066
         124379  124381  510062  124365
CTETRA   291448  1       35266   35310   78732   35348   124393  510067
         510065  124381  124394  510062
CTETRA   291449  1       35310   35406   78732   35348   124388  510064
         510067  124394  124391  510062
CTETRA   291450  1       35222   35266   78732   35309   377722  510065
         510068  377720  124379  510066
CTETRA   291451  1       35349   35441   78732   35406   124367  510069
         510070  124373  124375  510064
CTETRA   291452  1       35310   35406   35349   78732   124388  124373
         124385  510067  510064  510070
CTETRA   291453  1       35310   78732   35349   78705   510067  510070
         124385  509812  510071  509811
CTETRA   291454  1       1013    52329   78733   52308   240091  507816
         510072  240093  240092  506675
CTETRA   291455  1       1012    78733   35140   1013    510073  510074
         110108  240101  510072  408403
CTETRA   291456  1       1012    52329   78733   1013    240096  507816
         510073  240101  240091  510072
CTETRA   291457  1       1013    35140   35081   78733   408403  408410
         408407  510072  510074  506688
CTETRA   291458  1       35081   78733   35140   35188   506688  510074
         408410  500378  506697  110139
CTETRA   291459  1       1012    35080   35140   78733   110104  110109
         110108  510073  510075  510074
CTETRA   291460  1       1012    52329   35080   78733   240096  508997
         110104  510073  507816  510075
CTETRA   291461  1       1013    35081   1014    78733   408407  408406
         408405  510072  506688  506682
CTETRA   291462  1       1013    78733   1014    52308   510072  506682
         408405  240093  506675  504407
CTETRA   291463  1       35079   35138   35186   78734   409344  409341
         361705  510076  506775  506778
CTETRA   291464  1       35079   35186   35139   78734   361705  361704
         361696  510076  506778  510077
CTETRA   291465  1       52312   78734   52329   78723   510078  510079
         361204  509966  506770  507820
CTETRA   291466  1       1009    78734   35138   35079   510080  506775
         409322  361701  510076  409344
CTETRA   291467  1       1010    35079   35139   78734   361697  361696
         361695  510081  510076  510077
CTETRA   291468  1       35139   78734   35186   35236   510077  506778
         361704  332511  506768  361707
[truncated: 86,025,120 more chars]
